# Supplementary material for: Genetic predisposition to elevated BMI and adult asthma phenotypes in a Japanese population
Source: PLoS One. 2026 Jan 29;21(1):e0340728. doi: 10.1371/journal.pone.0340728 (PMC12854457; doi:10.1371/journal.pone.0340728)
Supplement: S1 File — (CSV) [file pone.0340728.s001.csv]

sex	BA	age	HT	WHT	BMI	smokingstatus (N,E,C)	SI	SIG	ageonset	Eosinophil	FENO	logIgE	FVC	pFVC	FEV1	pFEV1	FEV1/FVC	BMIGRS6snp_HV_age,sex,SIG(HVP<0.05かつβ一致SNPのみ)	rs11642015(C/T)(FTO)	rs11642015RA	beta	rs11896571(G/A)(LINC01122)	rs11896571RA	beta	rs16937956(G/A)(LMO1)	rs16937956RA	beta	rs6882366(T/C)(PCSK1)	rs6882366RA	beta	rs10208649(T/C)(PSME4)	rs10208649RA	beta	rs2867125(C/T)(TMEM18)	rs2867125RA	beta
1	2	25	171.5	65	22.09963536	0	0	0	4	275	NA	3.214843848	5.23	107.2	3.49	83.1	66.7	4.2107	CC	0	0.4585	AG	1	0.3897	AG	1	0.2401	CT	1	0.2349	TT	2	-1.0828	CC	2	-0.5902
2	2	37	161.5	107.3	41.13908884	0	0	0	17	0	8	1.542825427	2.46	85.1	2.23	79.6	90.7	3.5861	CC	0	0.4585	GG	0	0.3897	AG	1	0.2401	TT	0	0.2349	TT	2	-1.0828	CC	2	-0.5902
1	2	77	148	47	21.45726808	1	100	1	22	91.2	13	1.73239376	1.548387097	NA	0.72	36.10832497	46.5	3.821	CC	0	0.4585	GG	0	0.3897	AG	1	0.2401	CT	1	0.2349	TT	2	-1.0828	CC	2	-0.5902
2	2	55	160	60	23.4375	0	0	0	17	128.8	12	2.033423755	2.719167905	NA	1.83	79.39262473	67.3	4.2795	TC	1	0.4585	GG	0	0.3897	AG	1	0.2401	CT	1	0.2349	TT	2	-1.0828	CC	2	-0.5902
2	2	48	160	48	18.75	0	0	0	32	723.9	34	2.408239965	2.760736196	NA	2.25	91.50061	81.5	4.4291	TC	1	0.4585	AG	1	0.3897	GG	0	0.2401	CT	1	0.2349	TT	2	-1.0828	CC	2	-0.5902
1	2	84	160	75	29.296875	1	300	2	55	76.5	26	3.184407485	2.020373514	NA	1.19	53.4	58.9	3.6205	CC	0	0.4585	AG	1	0.3897	AG	1	0.2401	CT	1	0.2349	TT	2	-1.0828	TC	1	-0.5902
1	2	77	160	60	23.4375	1	1600	2	63	138	12	2.91750551	2.711538462	NA	1.41	58.12036274	52	4.4739	TC	1	0.4585	AA	2	0.3897	AA	2	0.2401	TT	0	0.2349	TT	2	-1.0828	TC	1	-0.5902
1	2	87	175	80	26.12244898	1	700	2	79	330.6	47	2.933487288	3.461538462	NA	1.71	63.66344006	49.4	2.7558	CC	0	0.4585	GG	0	0.3897	GG	0	0.2401	TT	0	0.2349	TT	2	-1.0828	TC	1	-0.5902
2	2	68	157	52	21.09619051	0	0	0	31	49	14	2.57054294	2.068965517	NA	1.26	64.51612903	60.9	4.3879	TT	2	0.4585	GG	0	0.3897	AA	2	0.2401	CT	1	0.2349	TT	2	-1.0828	TC	1	-0.5902
2	2	79	147	49	22.67573696	0	0	0	34	153.6	18	2.158362492	1.08	NA	0.54	36.21730382	50	4.0611	CC	0	0.4585	GG	0	0.3897	AA	2	0.2401	CT	1	0.2349	TT	2	-1.0828	CC	2	-0.5902
2	2	81	150	45	20	0	0	0	59	93	39	0.301029996	1.479885057	NA	1.03	68.07666887	69.6	4.1942	TC	1	0.4585	AG	1	0.3897	GG	0	0.2401	TT	0	0.2349	TT	2	-1.0828	CC	2	-0.5902
1	2	48	174	78	25.76298058	1	120	1	5	673.2	83	2.559906625	4.070556309	NA	3	80.17103153	73.7	3.9706	CC	0	0.4585	AG	1	0.3897	GG	0	0.2401	CT	1	0.2349	TT	2	-1.0828	CC	2	-0.5902
1	2	74	150	52	23.11111111	1	700	2	55	252	37	1.113943352	2.581818182	NA	1.42	66.04651163	55	5.2938	TC	1	0.4585	AA	2	0.3897	AG	1	0.2401	CC	2	0.2349	TT	2	-1.0828	CC	2	-0.5902
1	2	71	166	56	20.32225287	1	200	1	45	82.8	27	2.100370545	1.721698113	NA	0.73	25.97864769	42.4	4.2847	TC	1	0.4585	GG	0	0.3897	AA	2	0.2401	TT	0	0.2349	TT	2	-1.0828	CC	2	-0.5902
1	2	76	160	60	23.4375	0	0	0	55	79	10	3.302114377	2.04109589	NA	1.49	60.71719641	73	4.9093	TC	1	0.4585	AG	1	0.3897	AA	2	0.2401	CT	1	0.2349	TT	2	-1.0828	CC	2	-0.5902
2	2	74	145	57	27.11058264	0	0	0	59	372.3	24	1.462397998	1.620947631	NA	1.3	83.49389852	80.2	3.7357	CC	0	0.4585	AG	1	0.3897	GG	0	0.2401	TT	0	0.2349	TT	2	-1.0828	CC	2	-0.5902
1	2	74	160	65	25.390625	1	720	2	69	112	54	2.474216264	2.510402219	NA	1.81	72.11155378	72.1	4.0394	TC	1	0.4585	GG	0	0.3897	GG	0	0.2401	CT	1	0.2349	TT	2	-1.0828	CC	2	-0.5902
2	2	82	156	58	23.8330046	0	0	0	77	49	54	2.880813592	2.33	104	1.55	92.8	66.52	3.8045	TC	1	0.4585	GG	0	0.3897	GG	0	0.2401	TT	0	0.2349	TT	2	-1.0828	CC	2	-0.5902
2	2	72	152	54	23.37257618	0	0	0	60	149.12	5	1.413299764	2.7	120	2.26	127	83	4.6004	CC	0	0.4585	AA	2	0.3897	AG	1	0.2401	CT	1	0.2349	TT	2	-1.0828	CC	2	-0.5902
2	2	50	158	45	18.02595738	1	200	1	47	69.76	6	2.029383778	3.14	110.6	2.07	87.3	65.92	4.1254	CC	0	0.4585	AA	2	0.3897	GG	0	0.2401	TT	0	0.2349	TT	2	-1.0828	CC	2	-0.5902
1	2	77	163	74	27.85200798	1	1200	2	50	59.85	26	2.372912003	2.68	85.2	1.76	69	65.67	3.9706	CC	0	0.4585	AG	1	0.3897	GG	0	0.2401	CT	1	0.2349	TT	2	-1.0828	CC	2	-0.5902
1	2	71	168	70	24.8015873	0	0	0	6	48.51	6	1.80685803	4.25	119	2.62	91	61.65	3.8045	TC	1	0.4585	GG	0	0.3897	GG	0	0.2401	TT	0	0.2349	TT	2	-1.0828	CC	2	-0.5902
1	2	64	175	67	21.87755102	1	480	2	55	432.13	93	2.860338007	4.47	110.9	2.73	82	61.07	4.1254	CC	0	0.4585	AA	2	0.3897	GG	0	0.2401	TT	0	0.2349	TT	2	-1.0828	CC	2	-0.5902
2	2	53	165	61	22.40587695	0	0	0	46	111.6	25	1.981818607	3.29	109.7	3.23	131.3	98.18	4.6744	TC	1	0.4585	AG	1	0.3897	AA	2	0.2401	TT	0	0.2349	TT	2	-1.0828	CC	2	-0.5902
1	2	52	173	65	21.71806609	1	20	1	46	401.74	18	2.86923172	5.57	131.7	3.75	104.5	67.32	4.3603	CC	0	0.4585	AA	2	0.3897	GG	0	0.2401	CT	1	0.2349	TT	2	-1.0828	CC	2	-0.5902
1	2	74	160	62	24.21875	0	0	0	69	320.35	5	2.26245109	3.69	116.8	2.74	109	74	3.6257	CC	0	0.4585	AG	1	0.3897	AA	2	0.2401	TT	0	0.2349	TT	2	-1.0828	TC	1	-0.5902
2	2	35	167	68	24.38237298	NA	NA	NA	34	31.56	28	2.668385917	3.9	114.4	3.16	109	81.03	3.346	CC	0	0.4585	GG	0	0.3897	GG	0	0.2401	TT	0	0.2349	TT	2	-1.0828	CC	2	-0.5902
1	2	30	167.2	52.2	18.67230604	0	0	0	24	510	NA	2.056904851	3.97	98.5	3.73	100.8	94	4.0102	CC	0	0.4585	AA	2	0.3897	AG	1	0.2401	CT	1	0.2349	TT	2	-1.0828	TC	1	-0.5902
2	2	73	155	65	27.05515088	0	0	0	67	47.04	26	2.62324929	2.27	96.6	1.73	94	76.21	4.4508	CC	0	0.4585	AG	1	0.3897	AA	2	0.2401	CT	1	0.2349	TT	2	-1.0828	CC	2	-0.5902
2	2	64	155	60	24.97398543	0	0	0	33	556.64	82	2.298853076	1.79	71.6	0.95	47.3	53.07	4.2107	CC	0	0.4585	AG	1	0.3897	AG	1	0.2401	CT	1	0.2349	TT	2	-1.0828	CC	2	-0.5902
2	2	66	150	62	27.55555556	0	0	0	5	157.76	19	1.683047038	2.23	97.4	1.5	81.5	67.26	3.8262	CC	0	0.4585	GG	0	0.3897	AA	2	0.2401	TT	0	0.2349	TT	2	-1.0828	CC	2	-0.5902
1	2	66	161.7	46.5	17.78414182	1	900	2	60	511.83	2	2.641474111	2.76	80.7	0.88	31.4	31.8	3.236	CC	0	0.4585	GG	0	0.3897	AA	2	0.2401	TT	0	0.2349	TT	2	-1.0828	TC	1	-0.5902
1	2	33	178.3316028	49	15.40775819	0	0	0	29	310	NA	2.685741739	4.92	122.1	4.02	93.1	81.71	4.0446	TC	1	0.4585	GG	0	0.3897	AG	1	0.2401	TT	0	0.2349	TT	2	-1.0828	CC	2	-0.5902
1	2	58	160	64	25	1	600	2	50	172.38	51	2.924279286	4.33	122.3	2.81	94.9	64.9	4.2795	TC	1	0.4585	GG	0	0.3897	AG	1	0.2401	CT	1	0.2349	TT	2	-1.0828	CC	2	-0.5902
1	2	80	153	61	26.05835362	1	400	2	60	67.68	3	1.831869774	2.11	76.7	1.16	54.7	54.9	4.0446	TC	1	0.4585	GG	0	0.3897	AG	1	0.2401	TT	0	0.2349	TT	2	-1.0828	CC	2	-0.5902
1	2	74	162	60	22.86236854	1	810	2	50	257.2	19	1.960946196	3.41	104.3	1.93	73.9	56.6	4.4456	CC	0	0.4585	AG	1	0.3897	AG	1	0.2401	CC	2	0.2349	TT	2	-1.0828	CC	2	-0.5902
1	2	82	167	66	23.66524436	1	100	1	34	523.18	31	3.434568904	3.29	105.3	1.52	59.8	46.2	4.2795	TC	1	0.4585	GG	0	0.3897	AG	1	0.2401	CT	1	0.2349	TT	2	-1.0828	CC	2	-0.5902
2	2	51	157	56	22.7189744	0	0	0	51	110	NA	0.913813852	3.16	121.1	2.66	117.6	84.2	2.9959	CC	0	0.4585	GG	0	0.3897	AG	1	0.2401	TT	0	0.2349	TT	2	-1.0828	TC	1	-0.5902
1	2	70	170	73	25.25951557	1	150	1	69	337.94	21	2.457881897	4.21	114.4	2.64	88.6	62.7	4.4291	TC	1	0.4585	AG	1	0.3897	GG	0	0.2401	CT	1	0.2349	TT	2	-1.0828	CC	2	-0.5902
1	2	55	170	74	25.60553633	0	0	0	40	261.28	35	2.307496038	4.02	99.5	3.14	92.4	78.11	4.2107	CC	0	0.4585	AG	1	0.3897	AG	1	0.2401	CT	1	0.2349	TT	2	-1.0828	CC	2	-0.5902
1	2	67	180	64	19.75308642	1	400	2	62	189.64	15	2.782472624	4.41	105.5	3.02	87.8	68.48	3.9758	CC	0	0.4585	AG	1	0.3897	AG	1	0.2401	TT	0	0.2349	TT	2	-1.0828	CC	2	-0.5902
1	2	78	151	70	30.70040788	0	0	0	70	746.75	15	1.595496222	2.44	89.4	1.73	81.2	70.9	5.0589	TC	1	0.4585	AA	2	0.3897	AG	1	0.2401	CT	1	0.2349	TT	2	-1.0828	CC	2	-0.5902
1	2	47	163	63	23.71184463	1	140	1	38	230.65	9	NA	3.41	87.2	2.57	76.5	75.37	4.7088	TC	1	0.4585	AA	2	0.3897	AA	2	0.2401	CT	1	0.2349	TT	2	-1.0828	TC	1	-0.5902
1	2	70	169	71	24.85907356	0	0	0	66	38.4	NA	2.209515015	3.36	92.6	2.61	88.5	77.68	4.6056	CC	0	0.4585	AA	2	0.3897	AA	2	0.2401	TT	0	0.2349	TT	2	-1.0828	CC	2	-0.5902
2	2	63	150	55	24.44444444	0	0	0	62	370	NA	1.872156273	2.6	112.6	1.51	85.8	69	4.2795	TC	1	0.4585	GG	0	0.3897	AG	1	0.2401	CT	1	0.2349	TT	2	-1.0828	CC	2	-0.5902
2	2	76	157	50	20.28479857	0	0	0	73	21.54	12	1.190331698	2.62	112	1.94	107.8	74.05	3.6205	CC	0	0.4585	AG	1	0.3897	AG	1	0.2401	CT	1	0.2349	TT	2	-1.0828	TC	1	-0.5902
1	2	58	165	84	30.85399449	1	680	2	56	528.96	72	2	4.04	107.7	2.94	93.6	72.77	3.3515	TC	1	0.4585	AG	1	0.3897	AG	1	0.2401	TT	0	0.2349	CT	1	-1.0828	CC	2	-0.5902
1	2	81	152	57	24.67105263	0	0	0	16	428.64	4	3.012837225	2.34	114.1	1.31	84.5	55.98	4.2795	TC	1	0.4585	GG	0	0.3897	AG	1	0.2401	CT	1	0.2349	TT	2	-1.0828	CC	2	-0.5902
1	2	73	170	54	18.68512111	1	600	2	50	181.65	10	2.837588438	3.65	101.4	2.51	86.6	68.77	4.6692	TC	1	0.4585	AG	1	0.3897	AG	1	0.2401	CT	1	0.2349	TT	2	-1.0828	CC	2	-0.5902
2	2	75	150	48	21.33333333	0	0	0	45	148.58	21	2.017033339	2.29	109.6	1.66	102.5	72.49	4.2795	TC	1	0.4585	GG	0	0.3897	AG	1	0.2401	CT	1	0.2349	TT	2	-1.0828	CC	2	-0.5902
2	2	53	154	71	29.93759487	1	108	1	51	370.44	11	1.880813592	3.01	113.2	2.04	91.9	67.77	4.7545	TC	1	0.4585	GG	0	0.3897	AA	2	0.2401	CC	2	0.2349	TT	2	-1.0828	CC	2	-0.5902
2	2	44	157	52	21.09619051	1	100	1	37	690.03	300	2.558708571	3.51	119.8	2.67	107.7	76.07	3.7357	CC	0	0.4585	AG	1	0.3897	GG	0	0.2401	TT	0	0.2349	TT	2	-1.0828	CC	2	-0.5902
2	2	61	155	60	24.97398543	0	0	0	49	390	36	0.832508913	2.88	119.5	2.08	108.3	72.2	4.263	TT	2	0.4585	GG	0	0.3897	GG	0	0.2401	TT	0	0.2349	TT	2	-1.0828	CC	2	-0.5902
1	2	71	169	69	24.15881797	0	0	0	51	1262.5	27	2.890421019	4	110.2	2.5	84.7	62.5	3.346	CC	0	0.4585	GG	0	0.3897	GG	0	0.2401	TT	0	0.2349	TT	2	-1.0828	CC	2	-0.5902
1	2	65	171	66	22.5710475	1	1320	2	35	7.18	29	2.190331698	2.7	70.7	1.84	58.6	68.15	4.2107	CC	0	0.4585	AG	1	0.3897	AG	1	0.2401	CT	1	0.2349	TT	2	-1.0828	CC	2	-0.5902
1	2	70	173	80	26.7299275	1	420	2	66	22.68	1	2.033423755	3.13	81.7	2.15	68.9	68.69	3.5809	CC	0	0.4585	GG	0	0.3897	GG	0	0.2401	CT	1	0.2349	TT	2	-1.0828	CC	2	-0.5902
1	2	65	166	63	22.86253448	1	800	2	63	237.3	15	2.354108439	5.04	138.8	2.53	84.9	50.2	3.2539	TC	1	0.4585	AG	1	0.3897	AG	1	0.2401	TT	0	0.2349	TT	2	-1.0828	TT	0	-0.5902
1	2	75	162	81	30.86419753	1	1800	2	50	160.65	14	1.346352974	2.12	65	1.45	55.8	68.4	4.9437	TC	1	0.4585	AA	2	0.3897	AA	2	0.2401	CC	2	0.2349	TT	2	-1.0828	TC	1	-0.5902
2	2	64	156	66	27.12031558	1	400	2	59	176.7	4	1.36361198	2.2	87.3	1.86	92.1	84.55	3.9758	CC	0	0.4585	AG	1	0.3897	AG	1	0.2401	TT	0	0.2349	TT	2	-1.0828	CC	2	-0.5902
1	2	74	168.5	85.5	30.11385149	1	1320	2	68	270.48	NA	1.653212514	2.93	89.9	2.2	83	75.09	3.9758	CC	0	0.4585	AG	1	0.3897	AG	1	0.2401	TT	0	0.2349	TT	2	-1.0828	CC	2	-0.5902
1	2	74	157	51	20.69049454	1	1200	2	60	241.8	NA	3.271144318	3.19	104.9	1.94	78.9	60.82	3.5809	CC	0	0.4585	GG	0	0.3897	GG	0	0.2401	CT	1	0.2349	TT	2	-1.0828	CC	2	-0.5902
2	2	77	154	63	26.56434475	1	400	2	63	112.7	NA	1.643452676	2.13	98.6	1.11	61.7	78.2	3.7357	CC	0	0.4585	AG	1	0.3897	GG	0	0.2401	TT	0	0.2349	TT	2	-1.0828	CC	2	-0.5902
1	2	65	165	65	23.87511478	2	80	1	24	150	59	2.403120521	2.74	82	1.58	63.2	57.7	4.2107	CC	0	0.4585	AG	1	0.3897	AG	1	0.2401	CT	1	0.2349	TT	2	-1.0828	CC	2	-0.5902
1	2	52	163	75	28.22838647	1	180	1	40	583.02	NA	3.032215703	2.84	80	1.26	40.09595613	44.37	4.3603	CC	0	0.4585	AA	2	0.3897	GG	0	0.2401	CT	1	0.2349	TT	2	-1.0828	CC	2	-0.5902
1	2	75	160	74	28.90625	1	300	2	71	188.8	27	2.495544338	2.660891089	NA	2.15	86.62369057	80.8	3.6893	TC	1	0.4585	GG	0	0.3897	AG	1	0.2401	CT	1	0.2349	TT	2	-1.0828	TC	1	-0.5902
2	2	62	159	67.5	26.6998932	0	0	0	54	249.4	6	1.785329835	2.271223815	NA	2.06	96.7590418	90.7	4.3603	CC	0	0.4585	AA	2	0.3897	GG	0	0.2401	CT	1	0.2349	TT	2	-1.0828	CC	2	-0.5902
1	2	67	176	72	23.24380165	2	5	1	52	0	37	1.857332496	3.080407701	NA	2.72	82.87629494	88.3	2.8878	CC	0	0.4585	AG	1	0.3897	GG	0	0.2401	CT	1	0.2349	CT	1	-1.0828	CC	2	-0.5902
1	2	68	175	83	27.10204082	1	1050	2	54	768.6	67	2.559906625	3.620689655	NA	2.73	84.83530143	75.4	3.5809	CC	0	0.4585	GG	0	0.3897	GG	0	0.2401	CT	1	0.2349	TT	2	-1.0828	CC	2	-0.5902
1	2	63	169	107	37.46367424	1	375	2	43	830	35	3.630529571	2.630769231	NA	1.71	54.4239338	65	3.604	TC	1	0.4585	AG	1	0.3897	GG	0	0.2401	TT	0	0.2349	TT	2	-1.0828	TC	1	-0.5902
2	2	48	155	68	28.30385016	0	0	0	41	0	19	1.897627091	2.720588235	NA	2.22	94.5083014	81.6	4.2107	CC	0	0.4585	AG	1	0.3897	AG	1	0.2401	CT	1	0.2349	TT	2	-1.0828	CC	2	-0.5902
1	2	84	162	76	28.95900015	0	0	0	51	277.2	11	1.447158031	2.180974478	NA	1.88	81.66811468	86.2	4.9093	TC	1	0.4585	AG	1	0.3897	AA	2	0.2401	CT	1	0.2349	TT	2	-1.0828	CC	2	-0.5902
1	2	80	159	58	22.94213045	0	0	0	38	352.8	145	2.447158031	2.560553633	NA	1.48	64.18039896	57.8	3.2308	CC	0	0.4585	GG	0	0.3897	AG	1	0.2401	CT	1	0.2349	TT	2	-1.0828	TC	1	-0.5902
2	2	90	142.5	30.4	14.97076023	1	1000	2	78	10.4	NA	2.886490725	1.05	68.6	0.52	47.3	49.5	3.2256	CC	0	0.4585	GG	0	0.3897	GG	0	0.2401	CC	2	0.2349	TT	2	-1.0828	TC	1	-0.5902
2	2	62	157.0281908	60.8	24.65745932	0	0	0	61	715	NA	2.382017043	2.53	101.9	1.9	91.1	75.1	3.0303	CC	0	0.4585	AG	1	0.3897	AG	1	0.2401	CT	1	0.2349	TT	2	-1.0828	TT	0	-0.5902
2	2	64	148.5	51	23.12689181	0	0	0	54	280	NA	1.574031268	2.98	130.5	2.32	125.1	77.9	3.6153	CC	0	0.4585	AG	1	0.3897	GG	0	0.2401	CC	2	0.2349	TT	2	-1.0828	TC	1	-0.5902
1	2	75	156	59.4	24.40828402	1	2000	2	54	222.3	30	2.440909082	2.02	66.2	0.61	25.3	30.2	3.821	CC	0	0.4585	GG	0	0.3897	AG	1	0.2401	CT	1	0.2349	TT	2	-1.0828	CC	2	-0.5902
2	2	78	156.5	77.4	31.60183323	1	200	1	65	407	17	2.167317335	2.64	115.8	2.14	123.7	81.1	5.0641	TC	1	0.4585	AA	2	0.3897	AA	2	0.2401	TT	0	0.2349	TT	2	-1.0828	CC	2	-0.5902
2	2	74	154.7	42.6	17.80036762	0	0	0	45	180	32	2.100370545	1.41	62.9	0.99	57.2	70.2	4.6744	TC	1	0.4585	AG	1	0.3897	AA	2	0.2401	TT	0	0.2349	TT	2	-1.0828	CC	2	-0.5902
2	2	77	149	65	29.27796045	0	0	0	51	151.2	20	1.113943352	1.57	76.6	0.94	59.5	59.9	4.6004	CC	0	0.4585	AA	2	0.3897	AG	1	0.2401	CT	1	0.2349	TT	2	-1.0828	CC	2	-0.5902
2	2	60	156.4	54.5	22.2804011	1	100	1	51	268	114	3.215373153	1.47	54.6	0.83	38.1	56.5	4.2743	TC	1	0.4585	GG	0	0.3897	GG	0	0.2401	CC	2	0.2349	TT	2	-1.0828	CC	2	-0.5902
1	2	75	174.3	42.8	14.08798871	1	100	1	73	34.4	23	2.374748346	2.37	68.1	2.3	84.9	97	4.4291	TC	1	0.4585	AG	1	0.3897	GG	0	0.2401	CT	1	0.2349	TT	2	-1.0828	CC	2	-0.5902
1	2	82	156.4	53.8	21.99423081	1	600	2	79	29.4	15	1.255272505	2.94	94.2	2.33	111.5	79.3	4.6692	TC	1	0.4585	AG	1	0.3897	AG	1	0.2401	CT	1	0.2349	TT	2	-1.0828	CC	2	-0.5902
1	2	78	161	61	23.53304271	1	800	2	62	98	22	2.544068044	2.46	76.9	2.05	91.9	83.3	4.3139	TC	1	0.4585	AG	1	0.3897	AG	1	0.2401	CC	2	0.2349	TT	2	-1.0828	TC	1	-0.5902
1	2	84	171	61.5	21.03211244	1	1000	2	65	163.8	12	3.007320953	2.72	81	2.07	79	76.1	3.1455	CC	0	0.4585	AG	1	0.3897	GG	0	0.2401	TT	0	0.2349	TT	2	-1.0828	TC	1	-0.5902
2	2	58	155	80	33.29864724	0	0	0	41	50	28	1.612783857	2.83	112.3	2.33	109.4	82.3	3.8158	CC	0	0.4585	GG	0	0.3897	GG	0	0.2401	CC	2	0.2349	TT	2	-1.0828	CC	2	-0.5902
1	2	54	168	66	23.38435374	2	200	1	44	220	NA	2.445604203	3.2	80.5	2.42	72	75.6	4.6004	CC	0	0.4585	AA	2	0.3897	AG	1	0.2401	CT	1	0.2349	TT	2	-1.0828	CC	2	-0.5902
2	2	45	160.7	49.8	19.28402071	0	0	0	31	138.6	13	1.84509804	3.41	113.7	2.74	108.3	80.4	4.2795	TC	1	0.4585	GG	0	0.3897	AG	1	0.2401	CT	1	0.2349	TT	2	-1.0828	CC	2	-0.5902
1	2	70	176	66.2	21.3713843	1	1000	2	3	910	10	2.826074803	3.68	91.1	1.58	47.9	42.9	4.6004	CC	0	0.4585	AA	2	0.3897	AG	1	0.2401	CT	1	0.2349	TT	2	-1.0828	CC	2	-0.5902
1	2	69	177	84	26.81221871	1	300	2	48	532.8	48	1.897627091	3.33	82.8	2.66	80.9	79.9	4.0394	TC	1	0.4585	GG	0	0.3897	GG	0	0.2401	CT	1	0.2349	TT	2	-1.0828	CC	2	-0.5902
1	2	58	171	80	27.35884546	2	380	2	42	547.5	27	2.387389826	3.18	88.1	2.1	70.7	66	3.9242	TC	1	0.4585	GG	0	0.3897	AG	1	0.2401	CC	2	0.2349	TT	2	-1.0828	TC	1	-0.5902
2	2	50	148	50	22.82688093	1	320	2	1	1080.7	55	2.357934847	2.54	101.2	1.76	83	69.3	4.2107	CC	0	0.4585	AG	1	0.3897	AG	1	0.2401	CT	1	0.2349	TT	2	-1.0828	CC	2	-0.5902
1	2	76	159	58.7	23.21901824	1	1600	2	61	178.2	23	2.361727836	3.36	106.7	2.03	81.5	60.4	4.4343	TC	1	0.4585	AG	1	0.3897	AG	1	0.2401	TT	0	0.2349	TT	2	-1.0828	CC	2	-0.5902
1	2	46	163	58	21.8299522	2	150	1	7	128	12	2.460897843	2.36	59.6	1.83	53.8	77.5	4.079	TC	1	0.4585	AG	1	0.3897	AG	1	0.2401	CT	1	0.2349	TT	2	-1.0828	TC	1	-0.5902
2	2	44	152	51	22.07409972	0	0	0	38	90	NA	1.693726949	2.2	NA	1.96	72.3	89.1	3.9706	CC	0	0.4585	AG	1	0.3897	GG	0	0.2401	CT	1	0.2349	TT	2	-1.0828	CC	2	-0.5902
1	2	78	146	53.3	25.00469131	1	600	2	52	1360	89	2.209515015	1.59	62.1	1.03	52.3	64.8	4.2159	CC	0	0.4585	AG	1	0.3897	AA	2	0.2401	TT	0	0.2349	TT	2	-1.0828	CC	2	-0.5902
1	2	88	154.5	45.8	19.18706339	1	1600	2	70	0	NA	0	1.87	NA	0.74	38.54166667	39.57	3.604	TC	1	0.4585	AG	1	0.3897	GG	0	0.2401	TT	0	0.2349	TT	2	-1.0828	TC	1	-0.5902
1	2	66	159	52	20.56880661	2	230	2	56	612	NA	2.789580712	3.89	NA	3.01	111.5641216	77.38	3.9758	CC	0	0.4585	AG	1	0.3897	AG	1	0.2401	TT	0	0.2349	TT	2	-1.0828	CC	2	-0.5902
2	2	64	151.5	71	30.93378645	1	30	1	48	1003.2	NA	2.488550717	2.22	NA	1.46	76.04166667	65.77	4.0394	TC	1	0.4585	GG	0	0.3897	GG	0	0.2401	CT	1	0.2349	TT	2	-1.0828	CC	2	-0.5902
1	2	83	163.5	89.8	33.59238373	1	800	2	82	91	NA	1.672097858	2	NA	1.22	51.17449664	61	3.8262	CC	0	0.4585	GG	0	0.3897	AA	2	0.2401	TT	0	0.2349	TT	2	-1.0828	CC	2	-0.5902
1	2	76	150.5	41.5	18.32209358	1	520	2	10	237.9	16	3.608312043	1.71	61.5	0.84	38.7	49.1	3.5861	CC	0	0.4585	GG	0	0.3897	AG	1	0.2401	TT	0	0.2349	TT	2	-1.0828	CC	2	-0.5902
1	2	83	165	70	25.71166208	1	800	2	62	220	17	1.491361694	2.38	75.6	1.39	57	58.4	3.9706	CC	0	0.4585	AG	1	0.3897	GG	0	0.2401	CT	1	0.2349	TT	2	-1.0828	CC	2	-0.5902
2	2	64	155.9	47.1	19.37888015	0	0	0	21	170	72	2.281033367	3.26	131.5	2.73	136.5	83.74	4.2159	CC	0	0.4585	AG	1	0.3897	AA	2	0.2401	TT	0	0.2349	TT	2	-1.0828	CC	2	-0.5902
1	2	55	168.8651172	67	23.49605289	2	100	1	3	370	NA	2.602059991	4	100.3	2.82	83.9	70.5	3.9706	CC	0	0.4585	AG	1	0.3897	GG	0	0.2401	CT	1	0.2349	TT	2	-1.0828	CC	2	-0.5902
1	2	79	165	73	26.81359045	1	1600	2	73	92.4	NA	1.894869657	3.631436314	NA	2.68	105.0980392	73.8	4.6004	CC	0	0.4585	AA	2	0.3897	AG	1	0.2401	CT	1	0.2349	TT	2	-1.0828	CC	2	-0.5902
1	2	79	162	52	19.81405274	1	1600	2	68	190.8	NA	1.672097858	2.59	NA	0.85	34.8	79.2	4.4343	TC	1	0.4585	AG	1	0.3897	AG	1	0.2401	TT	0	0.2349	TT	2	-1.0828	CC	2	-0.5902
1	2	51	153.8	61.7	26.08389799	0	0	0	6	97.6	55	2.793790385	3.69	110	1.93	64.1	52.7	3.3804	CC	0	0.4585	AG	1	0.3897	GG	0	0.2401	CT	1	0.2349	TT	2	-1.0828	TC	1	-0.5902
1	2	62	172	80	27.04164413	2	140	1	58	2360	NA	3.008600172	2.9	73.3	2.16	65.8	74.5	3.6205	CC	0	0.4585	AG	1	0.3897	AG	1	0.2401	CT	1	0.2349	TT	2	-1.0828	TC	1	-0.5902
2	2	70	152	47	20.34279778	0	0	0	62	440	NA	1.630427875	2.14	93.9	1.46	81.1	68.2	3.8262	CC	0	0.4585	GG	0	0.3897	AA	2	0.2401	TT	0	0.2349	TT	2	-1.0828	CC	2	-0.5902
2	2	65	154	49	20.66115702	0	0	0	58	730	NA	2.155336037	2.3	94.4	1.86	95.2	80.9	3.5809	CC	0	0.4585	GG	0	0.3897	GG	0	0.2401	CT	1	0.2349	TT	2	-1.0828	CC	2	-0.5902
2	2	55	150	50	22.22222222	0	0	0	49	60	NA	0.698970004	2.64	108.6	2.06	104	78	3.2308	CC	0	0.4585	GG	0	0.3897	AG	1	0.2401	CT	1	0.2349	TT	2	-1.0828	TC	1	-0.5902
1	2	58	160	58	22.65625	0	0	0	58	190	NA	2.424881637	4.04	119.5	3.1	119.7	76.7	4.4456	CC	0	0.4585	AG	1	0.3897	AG	1	0.2401	CC	2	0.2349	TT	2	-1.0828	CC	2	-0.5902
1	2	67	163	67	25.21735858	0	0	0	58	240	NA	2.155336037	3.46	104.8	2.38	97.9	68.8	4.3191	TC	1	0.4585	AG	1	0.3897	AA	2	0.2401	CT	1	0.2349	TT	2	-1.0828	TC	1	-0.5902
1	2	51	170	60	20.76124567	2	150	1	48	620	NA	2.810232518	3.86	93.4	2.59	73.7	67.1	4.0559	CC	0	0.4585	GG	0	0.3897	AG	1	0.2401	CC	2	0.2349	TT	2	-1.0828	CC	2	-0.5902
1	2	34	178	75	23.67125363	2	160	1	3	230	NA	2.57054294	5.24	123.3	3.9	97.3	74.4	3.1455	CC	0	0.4585	AG	1	0.3897	GG	0	0.2401	TT	0	0.2349	TT	2	-1.0828	TC	1	-0.5902
2	2	64	153	55	23.49523687	0	0	0	56	490	16	3.238046103	2.24	96.1	1.76	98.3	78.6	4.4343	TC	1	0.4585	AG	1	0.3897	AG	1	0.2401	TT	0	0.2349	TT	2	-1.0828	CC	2	-0.5902
2	2	64	157	58	23.53036634	0	0	0	56	220	46	1.617000341	2	78.5	1.5	73.4	75	2.9959	CC	0	0.4585	GG	0	0.3897	AG	1	0.2401	TT	0	0.2349	TT	2	-1.0828	TC	1	-0.5902
2	2	51	192	95	25.77039931	0	0	0	42	110	NA	1.872738827	7	167.1	4.48	115.2	64	3.821	CC	0	0.4585	GG	0	0.3897	AG	1	0.2401	CT	1	0.2349	TT	2	-1.0828	CC	2	-0.5902
1	2	58	160	65	25.390625	2	60	1	53	250	NA	2.238046103	2.96	88.1	1.62	63.3	54.7	3.8158	CC	0	0.4585	GG	0	0.3897	GG	0	0.2401	CC	2	0.2349	TT	2	-1.0828	CC	2	-0.5902
2	2	67	150	61	27.11111111	0	0	0	51	250	NA	1.970346876	2.08	91.5	1.52	83.4	73.1	4.664	TC	1	0.4585	AG	1	0.3897	GG	0	0.2401	CC	2	0.2349	TT	2	-1.0828	CC	2	-0.5902
2	2	50	156.2	73	29.9199457	0	0	0	5	746.2	177	2.971275849	2.31	86.3	1.93	85.5	83.5	3.821	CC	0	0.4585	GG	0	0.3897	AG	1	0.2401	CT	1	0.2349	TT	2	-1.0828	CC	2	-0.5902
2	2	68	150.0285883	35	15.54962783	0	0	0	67	371	NA	2.457881897	1.39	64.7	0.97	53.9	69.8	4.4291	TC	1	0.4585	AG	1	0.3897	GG	0	0.2401	CT	1	0.2349	TT	2	-1.0828	CC	2	-0.5902
1	2	27	168	60	21.2585034	0	0	0	3	609.93	NA	3.898176483	3.49	84	2.94	75	84.2	4.079	TC	1	0.4585	AG	1	0.3897	AG	1	0.2401	CT	1	0.2349	TT	2	-1.0828	TC	1	-0.5902
2	2	39	165.1	53.9	19.77400405	0	0	0	31	30.6	11	NA	2.99	101	2.58	89.9	86.3	4.0559	CC	0	0.4585	GG	0	0.3897	AG	1	0.2401	CC	2	0.2349	TT	2	-1.0828	CC	2	-0.5902
2	2	38	149	56	25.224089	2	360	2	25	209	NA	0.69019608	2.77	103.4	2.26	87.3	81.6	3.6205	CC	0	0.4585	AG	1	0.3897	AG	1	0.2401	CT	1	0.2349	TT	2	-1.0828	TC	1	-0.5902
2	2	49	165.0521886	54	19.82216948	0	0	0	43	160	NA	1.709269961	2.29	75.2	1.72	67.5	75.1	4.2159	CC	0	0.4585	AG	1	0.3897	AA	2	0.2401	TT	0	0.2349	TT	2	-1.0828	CC	2	-0.5902
1	2	66	169	61	21.3577956	2	100	1	52	330	NA	2.260071388	4.54	121.7	2.76	90.2	60.8	4.6692	TC	1	0.4585	AG	1	0.3897	AG	1	0.2401	CT	1	0.2349	TT	2	-1.0828	CC	2	-0.5902
1	2	24	169	64	22.40817899	0	0	0	10	90	NA	2.838849091	4.01	84.6	3.01	71	75.1	3.8441	TC	1	0.4585	AG	1	0.3897	AG	1	0.2401	TT	0	0.2349	TT	2	-1.0828	TC	1	-0.5902
1	2	67	163	67	25.21735858	0	0	0	64	500	NA	2.170261715	3.74	113.3	2.7	111.1	72.2	4.1942	TC	1	0.4585	AG	1	0.3897	GG	0	0.2401	TT	0	0.2349	TT	2	-1.0828	CC	2	-0.5902
1	2	35	167.4369945	64	22.8284873	2	150	1	35	400	NA	2.835056102	3.82	86.7	2.02	52.2	52.9	4.8353	CC	0	0.4585	AA	2	0.3897	AG	1	0.2401	CC	2	0.2349	TT	2	-1.0828	CC	2	-0.5902
1	2	67	172	62	20.9572742	0	0	0	61	70	9	1.260071388	4.56	131.8	3.56	131.4	78.1	4.9093	TC	1	0.4585	AG	1	0.3897	AA	2	0.2401	CT	1	0.2349	TT	2	-1.0828	CC	2	-0.5902
2	2	67	156	68.3	28.06541749	0	0	0	59	200	NA	1.899820502	1.98	80.5	1.54	78.8	77.8	4.0446	TC	1	0.4585	GG	0	0.3897	AG	1	0.2401	TT	0	0.2349	TT	2	-1.0828	CC	2	-0.5902
1	2	72	164.6	63.3	23.36383058	0	0	0	25	525.4	12	2.800029359	3.24	101.3	1.48	57.1	45.7	3.604	TC	1	0.4585	AG	1	0.3897	GG	0	0.2401	TT	0	0.2349	TT	2	-1.0828	TC	1	-0.5902
1	2	40	165	85	31.22130395	0	0	0	2	279	NA	3.117271296	2.44	59.4	1.7	47.6	69.7	3.5809	CC	0	0.4585	GG	0	0.3897	GG	0	0.2401	CT	1	0.2349	TT	2	-1.0828	CC	2	-0.5902
1	2	59	173	74	24.72518293	0	0	0	30	0	NA	2.068185862	3.34	91.4	1.64	52.4	55.6	4.4456	CC	0	0.4585	AG	1	0.3897	AG	1	0.2401	CC	2	0.2349	TT	2	-1.0828	CC	2	-0.5902
1	2	52	163.7	82.8	30.89818563	0	0	0	3	323.7	NA	2.021189299	2.88	79.5	2.36	74.3	81.9	3.821	CC	0	0.4585	GG	0	0.3897	AG	1	0.2401	CT	1	0.2349	TT	2	-1.0828	CC	2	-0.5902
1	2	63	170	62	21.4532872	0	0	0	58	330	NA	2.278753601	3.26	93.1	2.94	106.1	90.2	4.3655	CC	0	0.4585	AA	2	0.3897	AG	1	0.2401	TT	0	0.2349	TT	2	-1.0828	CC	2	-0.5902
2	2	45	153	58	24.77679525	0	0	0	27	380	NA	2.706717782	2.82	102	2.3	97.9	81.6	3.5861	CC	0	0.4585	GG	0	0.3897	AG	1	0.2401	TT	0	0.2349	TT	2	-1.0828	CC	2	-0.5902
2	2	61	150	70	31.11111111	0	0	0	48	570	18	1.673020907	2.37	99.3	2.21	113.1	93.2	4.079	TC	1	0.4585	AG	1	0.3897	AG	1	0.2401	CT	1	0.2349	TT	2	-1.0828	TC	1	-0.5902
2	2	77	144.3	45	21.61124822	2	1080	2	72	296.8	NA	2.600972896	1.63	80.7	1.27	75.4	77.9	3.3856	CC	0	0.4585	AG	1	0.3897	AG	1	0.2401	TT	0	0.2349	TT	2	-1.0828	TC	1	-0.5902
1	2	64	145	52	24.73246136	0	0	0	57	100	20	2.267171728	2.1	95.9	1.76	111	81.9	3.9242	TC	1	0.4585	GG	0	0.3897	AG	1	0.2401	CC	2	0.2349	TT	2	-1.0828	TC	1	-0.5902
2	2	57	148	58	26.47918188	2	100	1	28	200	19	2.264817823	2.26	95.8	1.68	90.8	74.3	4.6744	TC	1	0.4585	AG	1	0.3897	AA	2	0.2401	TT	0	0.2349	TT	2	-1.0828	CC	2	-0.5902
1	2	40	174	78	25.76298058	2	420	2	34	149.1	NA	2.240549248	3.75	81	2.28	57	60.8	3.8213	TC	1	0.4585	AG	1	0.3897	AG	1	0.2401	CC	2	0.2349	CT	1	-1.0828	CC	2	-0.5902
1	2	42	163	59	22.20633069	2	50	1	34	119.7	16	3.294025094	4	104	3.2	87	79	4.4456	CC	0	0.4585	AG	1	0.3897	AG	1	0.2401	CC	2	0.2349	TT	2	-1.0828	CC	2	-0.5902
2	2	38	147	50.1	23.18478412	0	0	0	0	540.6	NA	2.718501689	2.73	101	2.04	78.5	74.7	3.5352	CC	0	0.4585	AA	2	0.3897	GG	0	0.2401	TT	0	0.2349	TT	2	-1.0828	TC	1	-0.5902
2	2	42	157.2509838	48	19.41129435	0	0	0	41	70	NA	3.146128036	3.28	119.3	2.28	90.1	69.52	4.005	CC	0	0.4585	AA	2	0.3897	GG	0	0.2401	CC	2	0.2349	TT	2	-1.0828	TC	1	-0.5902
2	2	24	153.1	46	19.6248999	0	0	0	22	300	NA	3.622214023	2.74	86	2.5	88.1	91.2	3.2308	CC	0	0.4585	GG	0	0.3897	AG	1	0.2401	CT	1	0.2349	TT	2	-1.0828	TC	1	-0.5902
1	2	23	184	69	20.38043478	0	0	0	22	20	NA	1.336459734	5.6	104.3	4.66	97.6	83.2	2.7558	CC	0	0.4585	GG	0	0.3897	GG	0	0.2401	TT	0	0.2349	TT	2	-1.0828	TC	1	-0.5902
1	2	56	147	58	26.84066824	0	0	0	56	370	NA	3.008600172	3.81	112.7	3.13	105.5	82.2	4.4343	TC	1	0.4585	AG	1	0.3897	AG	1	0.2401	TT	0	0.2349	TT	2	-1.0828	CC	2	-0.5902
2	2	33	163	72	27.09925101	0	0	0	25	510.12	NA	NA	3.22	106.6	2.8	94.9	86.9	3.5809	CC	0	0.4585	GG	0	0.3897	GG	0	0.2401	CT	1	0.2349	TT	2	-1.0828	CC	2	-0.5902
1	2	66	160	85	33.203125	1	600	2	65	60.72	NA	3.45331834	3.8	117.3	2.92	125.3	76.84	4.9041	TC	1	0.4585	AG	1	0.3897	AG	1	0.2401	CC	2	0.2349	TT	2	-1.0828	CC	2	-0.5902
2	2	57	143	37	18.09379432	0	0	0	57	147.14	NA	2.235528447	2.14	93	1.19	68	55	4.2795	TC	1	0.4585	GG	0	0.3897	AG	1	0.2401	CT	1	0.2349	TT	2	-1.0828	CC	2	-0.5902
1	2	75	156	56.2	23.09335963	1	525	2	75	518.16	NA	0.698970004	2.13	97.3	1.5	93.8	70.4	4.0446	TC	1	0.4585	GG	0	0.3897	AG	1	0.2401	TT	0	0.2349	TT	2	-1.0828	CC	2	-0.5902
2	2	79	156	55	22.60026298	0	0	0	78	458.32	NA	1.631443769	1.74	80.9	1.38	92.8	79.3	4.2107	CC	0	0.4585	AG	1	0.3897	AG	1	0.2401	CT	1	0.2349	TT	2	-1.0828	CC	2	-0.5902
2	2	71	147	48.7	22.53690592	0	0	0	70	311.22	NA	2.501059262	2.15	99	1.68	113	78	4.3655	CC	0	0.4585	AA	2	0.3897	AG	1	0.2401	TT	0	0.2349	TT	2	-1.0828	CC	2	-0.5902
2	2	55	149	51	22.9719382	0	0	0	55	660.24	NA	3	3.23	134.3	2.65	135.9	80.7	4.6056	CC	0	0.4585	AA	2	0.3897	AA	2	0.2401	TT	0	0.2349	TT	2	-1.0828	CC	2	-0.5902
2	2	68	145	44	20.9274673	0	0	0	67	NA	NA	NA	2.33	107.9	1.83	122	82.8	4.6857	CC	0	0.4585	AG	1	0.3897	AA	2	0.2401	CC	2	0.2349	TT	2	-1.0828	CC	2	-0.5902
2	2	35	166.5280405	51	18.39058026	0	0	0	34	320	NA	1.806179974	3.02	102.4	2.36	81.7	78.15	4.0559	CC	0	0.4585	GG	0	0.3897	AG	1	0.2401	CC	2	0.2349	TT	2	-1.0828	CC	2	-0.5902
2	2	54	155	80	33.29864724	0	0	0	46	290	22	2.793790385	2.8	NA	2.28	108.1	81.4	3.346	CC	0	0.4585	GG	0	0.3897	GG	0	0.2401	TT	0	0.2349	TT	2	-1.0828	CC	2	-0.5902
1	2	31	174	60	19.81767737	0	0	0	26	204	NA	2.071882007	4.31	89	2.68	63	62.18	4.2451	CC	0	0.4585	AA	2	0.3897	AG	1	0.2401	CC	2	0.2349	TT	2	-1.0828	TC	1	-0.5902
1	2	62	160	63	24.609375	0	0	0	58	170	NA	1.982271233	3.82	110.8	3.02	106.1	79.1	4.5196	TC	1	0.4585	GG	0	0.3897	AA	2	0.2401	CT	1	0.2349	TT	2	-1.0828	CC	2	-0.5902
2	2	84	148.5	48	21.76648641	0	0	0	78	1508	NA	2.385606274	0.97	47.3	0.56	32.8	57.7	3.6205	CC	0	0.4585	AG	1	0.3897	AG	1	0.2401	CT	1	0.2349	TT	2	-1.0828	TC	1	-0.5902
2	2	57	151	50.8	22.27972457	0	0	0	50	489.1	NA	2.260071388	3.02	NA	2.39	109.6	79.1	3.5861	CC	0	0.4585	GG	0	0.3897	AG	1	0.2401	TT	0	0.2349	TT	2	-1.0828	CC	2	-0.5902
2	2	61	154	59	24.87771968	0	0	0	50	110	NA	1.515873844	3.13	124.7	2.42	118.5	77.31	3.9706	CC	0	0.4585	AG	1	0.3897	GG	0	0.2401	CT	1	0.2349	TT	2	-1.0828	CC	2	-0.5902
1	2	69	163	65	24.4646016	0	0	0	49	100	19	1.822168079	3.28	102.2	2.66	117.7	81.1	3.9758	CC	0	0.4585	AG	1	0.3897	AG	1	0.2401	TT	0	0.2349	TT	2	-1.0828	CC	2	-0.5902
2	2	53	155.1081505	51	21.19829529	0	0	0	52	160	NA	1.92788341	2.9	107.6	2.08	92.8	71.73	4.4456	CC	0	0.4585	AG	1	0.3897	AG	1	0.2401	CC	2	0.2349	TT	2	-1.0828	CC	2	-0.5902
2	2	24	162	49	18.67093431	0	0	0	3	310	NA	2.546542663	3.23	102.8	2.65	84.3	82.04	4.2107	CC	0	0.4585	AG	1	0.3897	AG	1	0.2401	CT	1	0.2349	TT	2	-1.0828	CC	2	-0.5902
1	2	34	168	62	21.96712018	2	130	1	13	NA	NA	NA	3.42	76	2.18	55	63.74	3.5861	CC	0	0.4585	GG	0	0.3897	AG	1	0.2401	TT	0	0.2349	TT	2	-1.0828	CC	2	-0.5902
2	2	82	146	45.5	21.34546819	0	0	0	50	452.97	NA	2.792391689	2.07	104.5	0.95	81.9	45.89	4.4739	TC	1	0.4585	AA	2	0.3897	AA	2	0.2401	TT	0	0.2349	TT	2	-1.0828	TC	1	-0.5902
1	2	42	172	60	20.2812331	0	0	0	41	316.91	NA	NA	4.79	121.6	3.43	93.6	74.3	3.821	CC	0	0.4585	GG	0	0.3897	AG	1	0.2401	CT	1	0.2349	TT	2	-1.0828	CC	2	-0.5902
1	2	40	166	67	24.31412397	1	400	2	3	192	NA	2.785329835	3.38	87.6	2.47	94.6	73.07	4.3655	CC	0	0.4585	AA	2	0.3897	AG	1	0.2401	TT	0	0.2349	TT	2	-1.0828	CC	2	-0.5902
2	2	78	146	62	29.08613248	1	400	2	78	167.44	NA	2.696356389	2.24	111.3	1.52	121.6	67.25	4.5375	TT	2	0.4585	AG	1	0.3897	AG	1	0.2401	CT	1	0.2349	TT	2	-1.0828	TC	1	-0.5902
2	2	61	172	56	18.92915089	0	0	0	1	322.62	NA	1.496929648	3.77	140.1	2.6	107.9	68.96	3.821	CC	0	0.4585	GG	0	0.3897	AG	1	0.2401	CT	1	0.2349	TT	2	-1.0828	CC	2	-0.5902
2	2	56	151.5	46.8	20.39015783	1	60	1	52	211.95	NA	2.195899652	3.02	122.8	2.17	107.4	72.6	4.0842	TC	1	0.4585	AG	1	0.3897	AA	2	0.2401	TT	0	0.2349	TT	2	-1.0828	TC	1	-0.5902
1	2	68	164	62	23.05175491	2	200	1	56	110	NA	0.698970004	3.58	109.8	2.84	120.3	79.3	4.8188	TC	1	0.4585	AA	2	0.3897	GG	0	0.2401	CT	1	0.2349	TT	2	-1.0828	CC	2	-0.5902
1	2	54	165	62	22.77318641	1	440	2	47	0	NA	2.08278537	3.43	98.8	2.24	74.3	65.3	3.5861	CC	0	0.4585	GG	0	0.3897	AG	1	0.2401	TT	0	0.2349	TT	2	-1.0828	CC	2	-0.5902
1	2	42	161	61	23.53304271	0	0	0	35	280.5	NA	NA	3.51	88	2.87	83	81.7	4.1942	TC	1	0.4585	AG	1	0.3897	GG	0	0.2401	TT	0	0.2349	TT	2	-1.0828	CC	2	-0.5902
2	2	50	153	54	23.06805075	0	0	0	14	240	19	2.426511261	2.92	115	2.68	123.5	91.8	3.4657	CC	0	0.4585	GG	0	0.3897	AG	1	0.2401	CC	2	0.2349	TT	2	-1.0828	TC	1	-0.5902
1	2	67	161	60	23.14725512	0	0	0	5	50	NA	2.176091259	3.09	91.7	2.28	83.1	73.78	3.5861	CC	0	0.4585	GG	0	0.3897	AG	1	0.2401	TT	0	0.2349	TT	2	-1.0828	CC	2	-0.5902
2	2	64	154	56	23.61275089	0	0	0	53	333.9	65	1.758154622	2.34	100	1.92	91.9	82.1	4.8928	TT	2	0.4585	AG	1	0.3897	AG	1	0.2401	TT	0	0.2349	TT	2	-1.0828	CC	2	-0.5902
1	2	56	170	74	25.60553633	1	1380	2	42	530.7	44	2.195899652	3.69	100.8	2.08	64.2	56.4	4.6004	CC	0	0.4585	AA	2	0.3897	AG	1	0.2401	CT	1	0.2349	TT	2	-1.0828	CC	2	-0.5902
1	2	65	147	61	28.22897867	0	0	0	63	342	NA	1.26245109	2.26	99	1.95	116	86.7	3.821	CC	0	0.4585	GG	0	0.3897	AG	1	0.2401	CT	1	0.2349	TT	2	-1.0828	CC	2	-0.5902
1	2	21	166	53	19.23356075	0	0	0	1	425	NA	2.431363764	3.46	82.5	2.88	73.4	83.2	2.7382	CC	0	0.4585	GG	0	0.3897	AG	1	0.2401	CT	1	0.2349	CT	1	-1.0828	CC	2	-0.5902
2	2	66	153.5	53	22.49360736	0	0	0	64	390	NA	2.173186268	2.04	85	1.46	76	71.6	4.4456	CC	0	0.4585	AG	1	0.3897	AG	1	0.2401	CC	2	0.2349	TT	2	-1.0828	CC	2	-0.5902
2	2	71	155.3	43	17.82894085	0	0	0	68	170	NA	2	2.6	114	1.73	101.1	66.53	2.893	CC	0	0.4585	AG	1	0.3897	AG	1	0.2401	TT	0	0.2349	CT	1	-1.0828	CC	2	-0.5902
2	2	69	143	45	22.00596606	0	0	0	40	470	NA	1.935003151	2.1	104.1	1.72	105.9	81.9	4.2107	CC	0	0.4585	AG	1	0.3897	AG	1	0.2401	CT	1	0.2349	TT	2	-1.0828	CC	2	-0.5902
2	2	57	159	59	23.33768443	0	0	0	52	190	53	1.837588438	3.15	106	2.41	103	76.5	3.8262	CC	0	0.4585	GG	0	0.3897	AA	2	0.2401	TT	0	0.2349	TT	2	-1.0828	CC	2	-0.5902
1	2	54	162	63	24.00548697	0	0	0	40	1128.4	NA	1.946943271	3.53	34	2.94	92	83.29	4.1186	TC	1	0.4585	AA	2	0.3897	AA	2	0.2401	CT	1	0.2349	TT	2	-1.0828	TT	0	-0.5902
2	2	73	153	66.5	28.40787731	0	0	0	56	61.2	NA	1.100370545	1.44	62.5	0.82	42.7	56.9	4.4511	TC	1	0.4585	AA	2	0.3897	AA	2	0.2401	CC	2	0.2349	CT	1	-1.0828	CC	2	-0.5902
2	2	60	155	53	22.0603538	0	0	0	60	60	NA	2.029383778	2.78	112.5	1.23	60.5	44.24	4.2795	TC	1	0.4585	GG	0	0.3897	AG	1	0.2401	CT	1	0.2349	TT	2	-1.0828	CC	2	-0.5902
1	2	66	174.5	62	20.36108078	0	0	0	59	110	NA	0.770852012	3.66	103.7	2.98	105.7	81.4	4.6056	CC	0	0.4585	AA	2	0.3897	AA	2	0.2401	TT	0	0.2349	TT	2	-1.0828	CC	2	-0.5902
1	2	35	170	70	24.22145329	2	280	2	5	110	NA	2.810232518	4.38	108.2	3.39	91.9	77.4	3.821	CC	0	0.4585	GG	0	0.3897	AG	1	0.2401	CT	1	0.2349	TT	2	-1.0828	CC	2	-0.5902
1	2	53	157	48	19.47340663	2	700	2	48	442	NA	2.687528961	2.97	86.8	2.14	69.9	72.1	4.0559	CC	0	0.4585	GG	0	0.3897	AG	1	0.2401	CC	2	0.2349	TT	2	-1.0828	CC	2	-0.5902
1	2	60	165	60	22.03856749	1	400	2	59	491.13	NA	2.204119983	3.76	109	2.39	88.5	63.56	4.738	TT	2	0.4585	GG	0	0.3897	AG	1	0.2401	CT	1	0.2349	TT	2	-1.0828	CC	2	-0.5902
2	2	42	153	46	19.65056175	0	0	0	40	99.54	NA	1.176091259	2.85	106.3	2.27	94.2	79.64	5.0589	TC	1	0.4585	AA	2	0.3897	AG	1	0.2401	CT	1	0.2349	TT	2	-1.0828	CC	2	-0.5902
1	2	64	157	53	21.50188649	1	200	1	63	248.08	NA	2.315970345	3.68	114.6	2.91	127.1	79.07	3.5861	CC	0	0.4585	GG	0	0.3897	AG	1	0.2401	TT	0	0.2349	TT	2	-1.0828	CC	2	-0.5902
1	2	36	166	67	24.31412397	2	80	1	23	71.4	NA	2.396199347	4.42	101	3.37	88	76.24	3.5809	CC	0	0.4585	GG	0	0.3897	GG	0	0.2401	CT	1	0.2349	TT	2	-1.0828	CC	2	-0.5902
2	2	42	166	47	17.05617651	1	240	2	42	310.44	NA	1.06069784	4.12	141	3.2	115	77.6	4.1942	TC	1	0.4585	AG	1	0.3897	GG	0	0.2401	TT	0	0.2349	TT	2	-1.0828	CC	2	-0.5902
2	2	34	160	50	19.53125	0	0	0	10	622	NA	2.740362689	3.56	121.1	3.07	109.3	86.23	4.2107	CC	0	0.4585	AG	1	0.3897	AG	1	0.2401	CT	1	0.2349	TT	2	-1.0828	CC	2	-0.5902
2	2	25	160	81	31.640625	0	0	0	16	160	NA	1.671172843	3.49	97.6	2.82	90.4	80.8	3.8554	CC	0	0.4585	AG	1	0.3897	AG	1	0.2401	CC	2	0.2349	TT	2	-1.0828	TC	1	-0.5902
2	2	63	155	61	25.39021852	2	140	1	42	130	NA	2.935507266	1.95	80.9	1.42	73.9	77.8	4.8353	CC	0	0.4585	AA	2	0.3897	AG	1	0.2401	CC	2	0.2349	TT	2	-1.0828	CC	2	-0.5902
2	2	63	155	41	17.06555671	0	0	0	53	400	NA	2.752816431	2.6	107.9	1.84	95.8	70.8	3.3856	CC	0	0.4585	AG	1	0.3897	AG	1	0.2401	TT	0	0.2349	TT	2	-1.0828	TC	1	-0.5902
1	2	28	161	50.6	19.52085182	0	0	0	4	424.2	16	2.85308953	4.43	112.4	3.9	101.6	88	4.2795	TC	1	0.4585	GG	0	0.3897	AG	1	0.2401	CT	1	0.2349	TT	2	-1.0828	CC	2	-0.5902
2	2	59	149.8945841	58	25.81404783	0	0	0	59	972	32	2.243038049	2.22	93.5	1.5	75.2	67.6	3.9758	CC	0	0.4585	AG	1	0.3897	AG	1	0.2401	TT	0	0.2349	TT	2	-1.0828	CC	2	-0.5902
2	2	60	162	52	19.81405274	0	0	0	44	480	NA	2.620136055	2.04	79	1.21	57.2	62.25	4.1254	CC	0	0.4585	AA	2	0.3897	GG	0	0.2401	TT	0	0.2349	TT	2	-1.0828	CC	2	-0.5902
2	2	71	157	45	18.25631871	1	400	2	65	0	NA	2.57863921	1.5	63.6	0.84	42.6	56	3.5861	CC	0	0.4585	GG	0	0.3897	AG	1	0.2401	TT	0	0.2349	TT	2	-1.0828	CC	2	-0.5902
2	2	56	159.2821126	40	15.76616171	1	170	1	54	168	NA	3.155336037	2.62	97.3	1.68	74.1	64.1	4.6527	TT	2	0.4585	AG	1	0.3897	GG	0	0.2401	TT	0	0.2349	TT	2	-1.0828	CC	2	-0.5902
1	2	46	170	59.6	20.62283737	1	840	2	30	262.4	NA	1.848804701	2.74	72.6	1.12	33.5	40.9	2.9907	CC	0	0.4585	GG	0	0.3897	GG	0	0.2401	CT	1	0.2349	TT	2	-1.0828	TC	1	-0.5902
1	2	61	152	51	22.07409972	0	0	0	37	691.6	31	NA	NA	NA	NA	NA	NA	4.2055	CC	0	0.4585	AG	1	0.3897	GG	0	0.2401	CC	2	0.2349	TT	2	-1.0828	CC	2	-0.5902
2	2	30	160	80	31.25	0	0	0	30	400	NA	2.403120521	3.05	92.8	2.21	77.4	72.45	5.213	TT	2	0.4585	GG	0	0.3897	AA	2	0.2401	CC	2	0.2349	TT	2	-1.0828	CC	2	-0.5902
2	2	33	151	56	24.5603263	0	0	0	4	320	NA	3.098643726	3.02	108.2	2.06	53.3	71.52	3.3856	CC	0	0.4585	AG	1	0.3897	AG	1	0.2401	TT	0	0.2349	TT	2	-1.0828	TC	1	-0.5902
2	2	64	156.5	62	25.31412998	0	0	0	62	350	NA	2.164352856	1.64	64.8	1.37	67.4	83.53	3.821	CC	0	0.4585	GG	0	0.3897	AG	1	0.2401	CT	1	0.2349	TT	2	-1.0828	CC	2	-0.5902
1	2	64	171	62.4	21.33989946	0	0	0	30	410	NA	2.71432976	3.89	111.4	1.9	68.5	45.84	4.9093	TC	1	0.4585	AG	1	0.3897	AA	2	0.2401	CT	1	0.2349	TT	2	-1.0828	CC	2	-0.5902
2	2	69	153	56.2	24.00786022	1	240	2	67	NA	NA	2.193124598	2.64	116.3	1.67	99.4	63.25	4.2107	CC	0	0.4585	AG	1	0.3897	AG	1	0.2401	CT	1	0.2349	TT	2	-1.0828	CC	2	-0.5902
1	2	42	174	73	24.11150746	0	0	0	37	0	NA	2.564666064	3.72	93.3	2.42	67.8	65.1	3.5861	CC	0	0.4585	GG	0	0.3897	AG	1	0.2401	TT	0	0.2349	TT	2	-1.0828	CC	2	-0.5902
1	2	56	170	67	23.183391	0	0	0	53	350	NA	2.53529412	4.67	117.1	3.38	101	72.37	4.4343	TC	1	0.4585	AG	1	0.3897	AG	1	0.2401	TT	0	0.2349	TT	2	-1.0828	CC	2	-0.5902
1	2	20	165	62.5	22.95684114	0	0	0	5	660	NA	2.285557309	4.29	91.9	3.18	75.6	74.1	4.2055	CC	0	0.4585	AG	1	0.3897	GG	0	0.2401	CC	2	0.2349	TT	2	-1.0828	CC	2	-0.5902
2	2	57	156	57	23.42209073	0	0	0	49	400	NA	2.701567985	1.63	61.5	1.2	55.2	73.61	4.2847	TC	1	0.4585	GG	0	0.3897	AA	2	0.2401	TT	0	0.2349	TT	2	-1.0828	CC	2	-0.5902
2	2	58	153.6	55.8	23.65112305	2	180	1	53	280	NA	1.84509804	1.18	44.4	0.75	35.3	63.6	2.7558	CC	0	0.4585	GG	0	0.3897	GG	0	0.2401	TT	0	0.2349	TT	2	-1.0828	TC	1	-0.5902
1	2	68	171	76.3	26.09349885	0	0	0	67	896	NA	1.847572659	4.54	119.8	3.14	101.3	69.16	3.7357	CC	0	0.4585	AG	1	0.3897	GG	0	0.2401	TT	0	0.2349	TT	2	-1.0828	CC	2	-0.5902
2	2	74	144.8	44.9	21.41456305	0	0	0	60	82.4	NA	1.447158031	2.48	115.9	1.52	96.8	62.8	4.9093	TC	1	0.4585	AG	1	0.3897	AA	2	0.2401	CT	1	0.2349	TT	2	-1.0828	CC	2	-0.5902
2	2	47	152.3521085	51	21.97218455	0	0	0	43	873	NA	1.846955325	2.27	82.8	1.76	76.1	77.5	3.8389	TC	1	0.4585	AG	1	0.3897	GG	0	0.2401	CT	1	0.2349	TT	2	-1.0828	TC	1	-0.5902
1	2	57	172	67.4	22.78258518	1	200	1	36	341.5	156	NA	3.83	92.5	2.6	74.3	67.89	3.9706	CC	0	0.4585	AG	1	0.3897	GG	0	0.2401	CT	1	0.2349	TT	2	-1.0828	CC	2	-0.5902
1	2	82	158	38	15.22191956	1	150	1	70	NA	NA	2.650307523	2.02	70.9	1.48	67.6	73	3.8158	CC	0	0.4585	GG	0	0.3897	GG	0	0.2401	CC	2	0.2349	TT	2	-1.0828	CC	2	-0.5902
2	2	48	159.5	49.5	19.45735596	1	30	1	40	156	34	2.08278537	3.3	121.1	2.53	110	76.7	4.2107	CC	0	0.4585	AG	1	0.3897	AG	1	0.2401	CT	1	0.2349	TT	2	-1.0828	CC	2	-0.5902
2	2	39	159	52	20.56880661	0	0	0	37	444.6	NA	2.582063363	3.31	107	2.9	109	87.61	4.3603	CC	0	0.4585	AA	2	0.3897	GG	0	0.2401	CT	1	0.2349	TT	2	-1.0828	CC	2	-0.5902
1	2	76	162	56	21.33821064	1	450	2	3	93	NA	2.568201724	2.96	90.8	1.62	68.6	54.7	3.2308	CC	0	0.4585	GG	0	0.3897	AG	1	0.2401	CT	1	0.2349	TT	2	-1.0828	TC	1	-0.5902
2	2	38	156.4	44.3	18.11049117	2	200	1	30	504	NA	3.480006943	NA	NA	2.94	114	64.1	3.9758	CC	0	0.4585	AG	1	0.3897	AG	1	0.2401	TT	0	0.2349	TT	2	-1.0828	CC	2	-0.5902
2	2	59	160	58.2	22.734375	0	0	0	51	874	40	2.886490725	3.14	113.8	1.84	87.8	58.6	4.9093	TC	1	0.4585	AG	1	0.3897	AA	2	0.2401	CT	1	0.2349	TT	2	-1.0828	CC	2	-0.5902
2	2	58	161	53	20.44674202	0	0	0	40	230	NA	2.925312091	2.5	89.7	1.81	80	72.4	4.5196	TC	1	0.4585	GG	0	0.3897	AA	2	0.2401	CT	1	0.2349	TT	2	-1.0828	CC	2	-0.5902
2	2	58	153	51	21.78649237	0	0	0	53	320	NA	2.004321374	3.01	120.4	1.66	97.5	66.11	4.263	TT	2	0.4585	GG	0	0.3897	GG	0	0.2401	TT	0	0.2349	TT	2	-1.0828	CC	2	-0.5902
1	2	65	171.5	79	26.85955682	0	0	0	22	137.7	NA	1.6599162	3.26	92.9	2.77	94.2	85	3.0303	CC	0	0.4585	AG	1	0.3897	AG	1	0.2401	CT	1	0.2349	TT	2	-1.0828	TT	0	-0.5902
2	2	59	158	68	27.23922448	0	0	0	5	110	NA	0.698970004	3.43	128.3	3.02	138.9	88.04	4.2107	CC	0	0.4585	AG	1	0.3897	AG	1	0.2401	CT	1	0.2349	TT	2	-1.0828	CC	2	-0.5902
2	2	60	159	69.3	27.41189035	0	0	0	2	948	103	2.222716471	2.67	98.2	1.63	73.4	61.05	3.5861	CC	0	0.4585	GG	0	0.3897	AG	1	0.2401	TT	0	0.2349	TT	2	-1.0828	CC	2	-0.5902
2	2	69	154	60.7	25.59453533	0	0	0	64	366	7	1.591064607	2.95	124	1.81	95.8	61.36	4.6004	CC	0	0.4585	AA	2	0.3897	AG	1	0.2401	CT	1	0.2349	TT	2	-1.0828	CC	2	-0.5902
1	2	79	159	54	21.35991456	1	34	1	6	223	NA	3.440909082	2.82	91.6	1.42	70	50.4	4.2107	CC	0	0.4585	AG	1	0.3897	AG	1	0.2401	CT	1	0.2349	TT	2	-1.0828	CC	2	-0.5902
2	2	32	162	69	26.29172382	1	150	1	10	229.8	8	1.959041392	3.5	113.3	3.28	107.2	93.7	3.5809	CC	0	0.4585	GG	0	0.3897	GG	0	0.2401	CT	1	0.2349	TT	2	-1.0828	CC	2	-0.5902
1	2	80	168.5	78.4	27.61316909	1	100	1	74	546	NA	3.056904851	4.25	125	2.61	97.4	61.4	4.2795	TC	1	0.4585	GG	0	0.3897	AG	1	0.2401	CT	1	0.2349	TT	2	-1.0828	CC	2	-0.5902
1	2	29	183	76	22.69401893	0	0	0	7	190	NA	3.056904851	5.99	115	4.54	98.7	75.8	4.2107	CC	0	0.4585	AG	1	0.3897	AG	1	0.2401	CT	1	0.2349	TT	2	-1.0828	CC	2	-0.5902
2	2	43	160	80	31.25	2	75	1	43	190	NA	2.004321374	3.18	104.6	2.42	94.2	76.1	3.7357	CC	0	0.4585	AG	1	0.3897	GG	0	0.2401	TT	0	0.2349	TT	2	-1.0828	CC	2	-0.5902
2	2	21	161	52	20.06095444	0	0	0	1	450	NA	2.926342447	3.63	114.5	3.14	98.7	86.5	4.2795	TC	1	0.4585	GG	0	0.3897	AG	1	0.2401	CT	1	0.2349	TT	2	-1.0828	CC	2	-0.5902
1	2	58	168.5	55.5	19.54758781	0	0	0	38	63.7	NA	3.301029996	3.77	105.9	1.27	44.1	33.68	3.821	CC	0	0.4585	GG	0	0.3897	AG	1	0.2401	CT	1	0.2349	TT	2	-1.0828	CC	2	-0.5902
2	2	57	156	75	30.81854043	0	0	0	52	60	NA	2.599883072	2.24	84.5	1.88	86.5	83.9	4.3603	CC	0	0.4585	AA	2	0.3897	GG	0	0.2401	CT	1	0.2349	TT	2	-1.0828	CC	2	-0.5902
1	2	33	167	65	23.30668005	1	24	1	8	NA	NA	2.595496222	4.39	109.8	3.89	101.6	88.6	5.0754	CC	0	0.4585	AA	2	0.3897	AA	2	0.2401	CC	2	0.2349	TT	2	-1.0828	CC	2	-0.5902
2	2	65	142.6	61.4	30.19460274	0	0	0	64	272	33	1.713490543	2.46	117.1	1.64	95.3	66.67	3.9706	CC	0	0.4585	AG	1	0.3897	GG	0	0.2401	CT	1	0.2349	TT	2	-1.0828	CC	2	-0.5902
1	2	51	159.8	64.4	25.21925874	1	300	2	4	721	56	2.10720997	3.02	86.5	1.68	53.5	55.6	4.0559	CC	0	0.4585	GG	0	0.3897	AG	1	0.2401	CC	2	0.2349	TT	2	-1.0828	CC	2	-0.5902
1	2	39	173.6	95.2	31.58911848	0	0	0	34	72	NA	NA	3.5	84.3	2.8	72.5	80	3.3628	CC	0	0.4585	AG	1	0.3897	AG	1	0.2401	CC	2	0.2349	CT	1	-1.0828	CC	2	-0.5902
2	2	35	163	49	18.44254582	1	30	1	26	1030	NA	NA	3.56	96.63	3.44	122.4	96.61	4.4343	TC	1	0.4585	AG	1	0.3897	AG	1	0.2401	TT	0	0.2349	TT	2	-1.0828	CC	2	-0.5902
2	2	72	154.4	57.9	24.28756477	0	0	0	61	349.8	NA	NA	1.73	74.2	0.95	51.9	54.9	4.6004	CC	0	0.4585	AA	2	0.3897	AG	1	0.2401	CT	1	0.2349	TT	2	-1.0828	CC	2	-0.5902
1	2	71	149.5	52.1	23.31070122	0	0	0	50	45.5	20	2.491361694	3.77	132.7	2.45	107.9	64.99	3.821	CC	0	0.4585	GG	0	0.3897	AG	1	0.2401	CT	1	0.2349	TT	2	-1.0828	CC	2	-0.5902
1	2	69	200.3649726	64.5	16.06630887	2	160	1	50	440	98	2.730782276	5.56	119.9	3.66	89.2	65.83	4.4456	CC	0	0.4585	AG	1	0.3897	AG	1	0.2401	CC	2	0.2349	TT	2	-1.0828	CC	2	-0.5902
1	2	32	167	51	18.28677973	1	40	1	24	315	NA	2.972665592	3.86	86	2.87	72	74.35	4.3603	CC	0	0.4585	AA	2	0.3897	GG	0	0.2401	CT	1	0.2349	TT	2	-1.0828	CC	2	-0.5902
1	2	69	153.8716259	65	27.45340843	1	700	2	54	884.4	NA	3.030194785	2.8	84.8	2.15	88.5	76.8	4.1254	CC	0	0.4585	AA	2	0.3897	GG	0	0.2401	TT	0	0.2349	TT	2	-1.0828	CC	2	-0.5902
2	2	67	141.276031	55	27.5566055	0	0	0	63	701.1	NA	1.832508913	1.76	78.6	1.3	79.8	73.9	4.2159	CC	0	0.4585	AG	1	0.3897	AA	2	0.2401	TT	0	0.2349	TT	2	-1.0828	CC	2	-0.5902
2	2	53	152	46	19.9099723	0	0	0	45	819	NA	0.602059991	2.8	111.6	1.88	89.1	67.1	3.3804	CC	0	0.4585	AG	1	0.3897	GG	0	0.2401	CT	1	0.2349	TT	2	-1.0828	TC	1	-0.5902
2	2	71	144	38	18.32561728	0	0	0	64	89.6	NA	2.424881637	1.62	77.1	1.14	82	70.4	4.4508	CC	0	0.4585	AG	1	0.3897	AA	2	0.2401	CT	1	0.2349	TT	2	-1.0828	CC	2	-0.5902
2	2	29	154	41	17.2879069	0	0	0	3	300	26	2.905256049	2.29	78.7	2.06	71.5	90	4.2795	TC	1	0.4585	GG	0	0.3897	AG	1	0.2401	CT	1	0.2349	TT	2	-1.0828	CC	2	-0.5902
1	2	75	153	43	18.36900337	0	0	0	54	965.6	61	2.029383778	1.64	55.4	0.94	51.6	57.3	4.6056	CC	0	0.4585	AA	2	0.3897	AA	2	0.2401	TT	0	0.2349	TT	2	-1.0828	CC	2	-0.5902
2	2	76	143	54	26.40715927	0	0	0	60	NA	NA	1.230448921	1.68	82	1.4	109.4	83.3	3.9706	CC	0	0.4585	AG	1	0.3897	GG	0	0.2401	CT	1	0.2349	TT	2	-1.0828	CC	2	-0.5902
1	2	83	147.3041074	55	25.34737417	1	900	2	61	302.4	NA	1.477121255	1.7	57.6	1.14	63.3	67.1	4.6692	TC	1	0.4585	AG	1	0.3897	AG	1	0.2401	CT	1	0.2349	TT	2	-1.0828	CC	2	-0.5902
2	2	54	151	49	21.49028551	1	60	1	42	469.2	11	1.806179974	2.08	84.2	1.46	71.9	70.2	3.2143	TC	1	0.4585	GG	0	0.3897	GG	0	0.2401	TT	0	0.2349	TT	2	-1.0828	TC	1	-0.5902
2	2	66	150	56	24.88888889	0	0	0	63	374.4	NA	1.725094521	2.05	89	1.74	93	84.8	4.2743	TC	1	0.4585	GG	0	0.3897	GG	0	0.2401	CC	2	0.2349	TT	2	-1.0828	CC	2	-0.5902
2	2	60	154	48	20.23950076	0	0	0	44	588	NA	3.113609151	1.98	81.8	1.44	73.8	72.7	5.1442	TC	1	0.4585	AG	1	0.3897	AA	2	0.2401	CC	2	0.2349	TT	2	-1.0828	CC	2	-0.5902
1	2	79	170	70	24.22145329	1	900	2	30	2752	NA	1.176091259	3.78	118.5	2.8	125	74.1	3.346	CC	0	0.4585	GG	0	0.3897	GG	0	0.2401	TT	0	0.2349	TT	2	-1.0828	CC	2	-0.5902
2	2	67	148.5805785	50	22.64883742	0	0	0	63	108	21	1.531478917	1.64	70.4	1.26	70.4	76.8	4.4456	CC	0	0.4585	AG	1	0.3897	AG	1	0.2401	CC	2	0.2349	TT	2	-1.0828	CC	2	-0.5902
2	2	79	136.0454545	54	29.1759958	0	0	0	49	240	NA	1.995635195	1	49.3	0.6	48	60	4.1942	TC	1	0.4585	AG	1	0.3897	GG	0	0.2401	TT	0	0.2349	TT	2	-1.0828	CC	2	-0.5902
2	2	76	143	45	22.00596606	0	0	0	62	3354	37	1.851258349	2.1	99.1	1.72	121.1	81.9	3.5809	CC	0	0.4585	GG	0	0.3897	GG	0	0.2401	CT	1	0.2349	TT	2	-1.0828	CC	2	-0.5902
1	2	60	173	67	22.38631428	1	875	2	53	206.7	43	2.789580712	3.7	101.6	2.62	87.3	70.8	4.2795	TC	1	0.4585	GG	0	0.3897	AG	1	0.2401	CT	1	0.2349	TT	2	-1.0828	CC	2	-0.5902
2	2	74	142	60	29.75600079	0	0	0	61	620.1	37	1.905256049	2.04	99.5	1.641.64	128.1	80.4	4.3655	CC	0	0.4585	AA	2	0.3897	AG	1	0.2401	TT	0	0.2349	TT	2	-1.0828	CC	2	-0.5902
2	2	59	144.1529627	43	20.69289767	0	0	0	38	689.3	NA	2.752816431	1.36	57.4	0.88	47.1	64.7	3.5352	CC	0	0.4585	AA	2	0.3897	GG	0	0.2401	TT	0	0.2349	TT	2	-1.0828	TC	1	-0.5902
1	2	77	163	70	26.34649403	1	7	1	67	123.2	109	2.041392685	2.98	98	2.28	116.3	76.5	3.9758	CC	0	0.4585	AG	1	0.3897	AG	1	0.2401	TT	0	0.2349	TT	2	-1.0828	CC	2	-0.5902
2	2	32	160	48	18.75	0	0	0	29	80.6	NA	1.505149978	3.42	115.9	1.52	53.5	44.4	4.6527	TT	2	0.4585	AG	1	0.3897	GG	0	0.2401	TT	0	0.2349	TT	2	-1.0828	CC	2	-0.5902
1	2	59	164.5	55	20.32501547	1	1400	2	4	352.6	50	3.003460532	3.97	115.4	2.37	79.5	59.7	4.5952	CC	0	0.4585	AA	2	0.3897	GG	0	0.2401	CC	2	0.2349	TT	2	-1.0828	CC	2	-0.5902
1	2	61	159.9315701	62	24.23947938	1	260	2	60	469.2	36	2.607455023	3.54	99.7	2.28	79.4	64.4	4.5196	TC	1	0.4585	GG	0	0.3897	AA	2	0.2401	CT	1	0.2349	TT	2	-1.0828	CC	2	-0.5902
1	2	73	161	50	19.28937927	0	0	0	67	412.8	20	1.672097858	2.9	91.5	2.76	125.5	95.2	4.6692	TC	1	0.4585	AG	1	0.3897	AG	1	0.2401	CT	1	0.2349	TT	2	-1.0828	CC	2	-0.5902
1	2	22	173	59.6	19.91379598	0	0	0	3	351	NA	2.753583059	4.76	109.4	3.97	92.1	83.7	4.2795	TC	1	0.4585	GG	0	0.3897	AG	1	0.2401	CT	1	0.2349	TT	2	-1.0828	CC	2	-0.5902
2	2	68	137.3268193	47	24.92224354	1	200	1	57	237.6	NA	1.602059991	1.8	82.6	1.28	84.2	71.1	4.4739	TC	1	0.4585	AA	2	0.3897	AA	2	0.2401	TT	0	0.2349	TT	2	-1.0828	TC	1	-0.5902
1	2	57	171	83	28.38480216	1	720	2	42	423.3	NA	2.152288344	4.18	115.8	3.28	110.4	78.5	5.2773	TT	2	0.4585	AA	2	0.3897	GG	0	0.2401	CT	1	0.2349	TT	2	-1.0828	CC	2	-0.5902
2	2	83	150	50	22.22222222	0	0	0	55	463.3	NA	0.77815125	1.28	66.3	0.64	60.4	50	4.0559	CC	0	0.4585	GG	0	0.3897	AG	1	0.2401	CC	2	0.2349	TT	2	-1.0828	CC	2	-0.5902
2	2	66	143	45.9	22.44608538	0	0	0	64	210.56	NA	2.033423755	2.07	95	1.72	114	83.1	3.9758	CC	0	0.4585	AG	1	0.3897	AG	1	0.2401	TT	0	0.2349	TT	2	-1.0828	CC	2	-0.5902
2	2	75	161	70	27.00513097	0	0	0	73	378.4	NA	1.73239376	2.44	106.6	1.52	87.9	62.3	4.8405	CC	0	0.4585	AA	2	0.3897	AA	2	0.2401	CT	1	0.2349	TT	2	-1.0828	CC	2	-0.5902
2	2	70	150	47	20.88888889	0	0	0	66	80	15	1.276461804	2	91.3	1.76	113.5	88	3.9706	CC	0	0.4585	AG	1	0.3897	GG	0	0.2401	CT	1	0.2349	TT	2	-1.0828	CC	2	-0.5902
2	2	58	156	86	35.33859303	0	0	0	5	NA	20	1.944975908	1.88	75.8	1.48	71.8	78.7	4.5144	TC	1	0.4585	GG	0	0.3897	AG	1	0.2401	CC	2	0.2349	TT	2	-1.0828	CC	2	-0.5902
2	2	24	140.7916899	46.5	23.4584282	2	200	1	10	0	NA	2.895422546	2.88	95.4	2.09	81.5	72.6	3.8262	CC	0	0.4585	GG	0	0.3897	AA	2	0.2401	TT	0	0.2349	TT	2	-1.0828	CC	2	-0.5902
2	2	48	157	64	25.96454217	2	90	1	33	240	NA	1.505149978	3.81	133.6	2.81	117.4	73.75	3.6893	TC	1	0.4585	GG	0	0.3897	AG	1	0.2401	CT	1	0.2349	TT	2	-1.0828	TC	1	-0.5902
1	2	63	162	66.7	25.41533303	0	0	0	10	450.1	34	1.987666265	3.14	82.8	1.76	62	56.1	3.8262	CC	0	0.4585	GG	0	0.3897	AA	2	0.2401	TT	0	0.2349	TT	2	-1.0828	CC	2	-0.5902
2	2	67	149	54	24.32322868	0	0	0	60	140	10	1.938519725	2.2	98.2	1.88	115.3	85.5	4.4508	CC	0	0.4585	AG	1	0.3897	AA	2	0.2401	CT	1	0.2349	TT	2	-1.0828	CC	2	-0.5902
2	2	62	158	68	27.23922448	0	0	0	60	90	NA	1.501059262	2.8	113.8	2.42	119.8	86.4	3.821	CC	0	0.4585	GG	0	0.3897	AG	1	0.2401	CT	1	0.2349	TT	2	-1.0828	CC	2	-0.5902
2	2	77	151	45	19.73597649	0	0	0	62	692.9	NA	2.204119983	2.3	103	1.1	56	48	4.8353	CC	0	0.4585	AA	2	0.3897	AG	1	0.2401	CC	2	0.2349	TT	2	-1.0828	CC	2	-0.5902
2	2	53	155	56	23.30905307	0	0	0	52	270	101	2.718501689	2.56	100.4	1.88	86.6	73.4	4.2107	CC	0	0.4585	AG	1	0.3897	AG	1	0.2401	CT	1	0.2349	TT	2	-1.0828	CC	2	-0.5902
2	2	23	165	78	28.65013774	0	0	0	6	260	NA	2.075546961	3.49	109	2.82	103	80.2	4.4456	CC	0	0.4585	AG	1	0.3897	AG	1	0.2401	CC	2	0.2349	TT	2	-1.0828	CC	2	-0.5902
2	2	76	143	56	27.38520221	0	0	0	65	88	NA	2.149219113	NA	NA	1.04	NA	60	4.2107	CC	0	0.4585	AG	1	0.3897	AG	1	0.2401	CT	1	0.2349	TT	2	-1.0828	CC	2	-0.5902
2	2	43	159	48	18.98659072	0	0	0	40	600	NA	1.887054378	4.24	153.1	3.18	125.2	75	3.5861	CC	0	0.4585	GG	0	0.3897	AG	1	0.2401	TT	0	0.2349	TT	2	-1.0828	CC	2	-0.5902
2	2	57	152	38	16.44736842	0	0	0	57	50	NA	1.491361694	2.36	93.5	2	95.9	84.7	4.738	TT	2	0.4585	GG	0	0.3897	AG	1	0.2401	CT	1	0.2349	TT	2	-1.0828	CC	2	-0.5902
1	2	20	175	108	35.26530612	0	0	0	2	306	46	NA	4.68	114.7	4.16	117.8	88.89	3.5812	TC	1	0.4585	AG	1	0.3897	GG	0	0.2401	CC	2	0.2349	CT	1	-1.0828	CC	2	-0.5902
2	2	48	153.6	51.5	21.82854546	0	0	0	45	854	NA	2.807535028	2.3	82.7	1.68	71.2	73.04	4.0394	TC	1	0.4585	GG	0	0.3897	GG	0	0.2401	CT	1	0.2349	TT	2	-1.0828	CC	2	-0.5902
2	2	63	158	60	24.03460984	0	0	0	43	390	NA	1.635483747	2.66	109	1.84	92.9	69.2	4.2107	CC	0	0.4585	AG	1	0.3897	AG	1	0.2401	CT	1	0.2349	TT	2	-1.0828	CC	2	-0.5902
2	2	59	149	60	27.02580965	0	0	0	28	61.2	NA	1.633468456	2.07	88.1	1.71	78.8	82.6	3.5809	CC	0	0.4585	GG	0	0.3897	GG	0	0.2401	CT	1	0.2349	TT	2	-1.0828	CC	2	-0.5902
1	2	51	170	72	24.91349481	0	0	0	38	110	NA	1.235528447	4.46	107.9	3.68	104.7	82.5	3.9242	TC	1	0.4585	GG	0	0.3897	AG	1	0.2401	CC	2	0.2349	TT	2	-1.0828	TC	1	-0.5902
2	2	58	151	55	24.12174905	0	0	0	50	250	NA	2.408239965	2.02	81.6	1.54	75.4	76.2	3.821	CC	0	0.4585	GG	0	0.3897	AG	1	0.2401	CT	1	0.2349	TT	2	-1.0828	CC	2	-0.5902
2	2	48	157.2	47.9	19.38342106	0	0	0	48	630	56	1.447158031	1.79	67.8	1.31	58.8	73.2	4.2107	CC	0	0.4585	AG	1	0.3897	AG	1	0.2401	CT	1	0.2349	TT	2	-1.0828	CC	2	-0.5902
2	2	51	159	48	18.98659072	0	0	0	44	314.5	NA	1.863917377	2.6	98.5	1.9	81.5	73.8	4.0611	CC	0	0.4585	GG	0	0.3897	AA	2	0.2401	CT	1	0.2349	TT	2	-1.0828	CC	2	-0.5902
1	2	75	149	46.1	20.76483041	0	0	0	65	202	NA	NA	3.18	119.1	2	95.7	62.89	4.3655	CC	0	0.4585	AA	2	0.3897	AG	1	0.2401	TT	0	0.2349	TT	2	-1.0828	CC	2	-0.5902
2	2	61	155.7	58.8	24.25493421	0	0	0	45	400	NA	1.991226076	2.93	109.7	2.13	97.3	72.7	4.2847	TC	1	0.4585	GG	0	0.3897	AA	2	0.2401	TT	0	0.2349	TT	2	-1.0828	CC	2	-0.5902
2	2	75	150.1613966	40.5	17.96132725	0	0	0	35	1496	NA	1.999565488	2.06	104.3	0.91	55.2	47.2	3.8262	CC	0	0.4585	GG	0	0.3897	AA	2	0.2401	TT	0	0.2349	TT	2	-1.0828	CC	2	-0.5902
2	2	59	157	68	27.58732606	0	0	0	54	120	NA	1.781755375	1.7	68	1.46	69.9	85.9	4.9093	TC	1	0.4585	AG	1	0.3897	AA	2	0.2401	CT	1	0.2349	TT	2	-1.0828	CC	2	-0.5902
2	2	54	153	60	25.6311675	0	0	0	54	70	NA	1.625312451	2.62	104.8	2.3	110	87.8	4.4291	TC	1	0.4585	AG	1	0.3897	GG	0	0.2401	CT	1	0.2349	TT	2	-1.0828	CC	2	-0.5902
1	2	62	167	60	21.51385851	2	50	1	40	190	NA	2.471291711	3.97	109.7	3.15	105	79.35	5.0641	TC	1	0.4585	AA	2	0.3897	AA	2	0.2401	TT	0	0.2349	TT	2	-1.0828	CC	2	-0.5902
2	2	54	154	52	21.92612582	0	0	0	25	610	NA	2.638489257	2.34	93.2	1.36	64.5	58.12	3.9706	CC	0	0.4585	AG	1	0.3897	GG	0	0.2401	CT	1	0.2349	TT	2	-1.0828	CC	2	-0.5902
2	2	38	150	68	30.22222222	0	0	0	37	0	13	1.655138435	3	111.5	2.64	108.2	88	4.6692	TC	1	0.4585	AG	1	0.3897	AG	1	0.2401	CT	1	0.2349	TT	2	-1.0828	CC	2	-0.5902
1	2	58	164	63	23.42355741	2	195	1	26	370	41	2.62838893	2.62	75.3	1.7	61.6	64.9	4.2795	TC	1	0.4585	GG	0	0.3897	AG	1	0.2401	CT	1	0.2349	TT	2	-1.0828	CC	2	-0.5902
2	2	67	152	49	21.20844875	0	0	0	40	60	NA	2.298853076	2.3	99.6	1.7	96.6	73.91	4.7545	TC	1	0.4585	GG	0	0.3897	AA	2	0.2401	CC	2	0.2349	TT	2	-1.0828	CC	2	-0.5902
2	2	73	150	58.4	25.95555556	0	0	0	27	382.9	21	2.477121255	2.55	118.1	1.29	75.9	50.59	4.0446	TC	1	0.4585	GG	0	0.3897	AG	1	0.2401	TT	0	0.2349	TT	2	-1.0828	CC	2	-0.5902
2	2	69	154.5	62.4	26.14132655	0	0	0	59	NA	NA	NA	2.65	109.5	1.79	92.3	67.5	3.9706	CC	0	0.4585	AG	1	0.3897	GG	0	0.2401	CT	1	0.2349	TT	2	-1.0828	CC	2	-0.5902
1	2	56	169	69	24.15881797	0	0	0	40	410	NA	2.57054294	3.29	90.6	2.72	90.7	82.67	4.4343	TC	1	0.4585	AG	1	0.3897	AG	1	0.2401	TT	0	0.2349	TT	2	-1.0828	CC	2	-0.5902
2	2	46	162	52	19.81405274	0	0	0	36	100	NA	2.181843588	3.49	NA	2.77	79.4	95.2	4.2107	CC	0	0.4585	AG	1	0.3897	AG	1	0.2401	CT	1	0.2349	TT	2	-1.0828	CC	2	-0.5902
1	2	61	157.4002984	65	26.2362798	2	150	1	52	850	NA	3.5289167	3.34	101.5	1.76	63.3	52.69	3.7357	CC	0	0.4585	AG	1	0.3897	GG	0	0.2401	TT	0	0.2349	TT	2	-1.0828	CC	2	-0.5902
1	2	56	168	64	22.67573696	0	0	0	46	350	NA	2.589949601	4.2	107.6	2.82	86.1	67.1	4.4456	CC	0	0.4585	AG	1	0.3897	AG	1	0.2401	CC	2	0.2349	TT	2	-1.0828	CC	2	-0.5902
1	2	46	176	84	27.1177686	1	400	2	30	219.6	NA	0.698970004	2.4	60	1.6	43	66	4.664	TC	1	0.4585	AG	1	0.3897	GG	0	0.2401	CC	2	0.2349	TT	2	-1.0828	CC	2	-0.5902
2	2	66	140	46	23.46938776	0	0	0	66	260	NA	2.178976947	2.17	103.3	1.52	109.4	70.04	4.4508	CC	0	0.4585	AG	1	0.3897	AA	2	0.2401	CT	1	0.2349	TT	2	-1.0828	CC	2	-0.5902
2	2	59	157.1	61.7	24.99958469	0	0	0	10	170	38	1.944482672	2.25	84.2	1.26	57.9	56	4.8928	TT	2	0.4585	AG	1	0.3897	AG	1	0.2401	TT	0	0.2349	TT	2	-1.0828	CC	2	-0.5902
2	2	31	157	61.5	24.95030224	0	0	0	25	68	126	1.818885415	3.36	114.7	3.14	109.8	93.45	4.2107	CC	0	0.4585	AG	1	0.3897	AG	1	0.2401	CT	1	0.2349	TT	2	-1.0828	CC	2	-0.5902
2	2	38	158	49	19.6282647	0	0	0	33	80	NA	1.733999287	3.06	99.6	2.6	98.6	85	3.821	CC	0	0.4585	GG	0	0.3897	AG	1	0.2401	CT	1	0.2349	TT	2	-1.0828	CC	2	-0.5902
1	2	34	158	58	23.23345618	2	5	1	31	60	NA	1.556302501	4.65	122.4	3.21	95	69.03	4.6692	TC	1	0.4585	AG	1	0.3897	AG	1	0.2401	CT	1	0.2349	TT	2	-1.0828	CC	2	-0.5902
2	2	63	157	61	24.74745426	0	0	0	40	340	NA	1.551449998	3.23	125.9	1.93	93.5	59.75	3.821	CC	0	0.4585	GG	0	0.3897	AG	1	0.2401	CT	1	0.2349	TT	2	-1.0828	CC	2	-0.5902
2	2	82	147.2	48	22.1526465	0	0	0	66	600	NA	1.939519253	1.52	72.4	1.22	87.8	80.3	4.0446	TC	1	0.4585	GG	0	0.3897	AG	1	0.2401	TT	0	0.2349	TT	2	-1.0828	CC	2	-0.5902
2	2	61	149.8	58.6	26.11403545	0	0	0	48	234	NA	2.322219295	2.29	95.4	0.93	47.2	40.61	4.8353	CC	0	0.4585	AA	2	0.3897	AG	1	0.2401	CC	2	0.2349	TT	2	-1.0828	CC	2	-0.5902
2	2	75	133.8	42.1	23.51634749	0	0	0	65	190	NA	NA	1.54	78.2	1.34	116.5	87	3.604	TC	1	0.4585	AG	1	0.3897	GG	0	0.2401	TT	0	0.2349	TT	2	-1.0828	TC	1	-0.5902
2	2	69	150	47	20.88888889	0	0	0	69	78	NA	1.394451681	2.67	NA	1.76	NA	65.92	3.9758	CC	0	0.4585	AG	1	0.3897	AG	1	0.2401	TT	0	0.2349	TT	2	-1.0828	CC	2	-0.5902
2	2	59	152	60	25.96952909	0	0	0	50	68.6	NA	1.857332496	2.89	120.9	2.21	101.8	76.5	4.0559	CC	0	0.4585	GG	0	0.3897	AG	1	0.2401	CC	2	0.2349	TT	2	-1.0828	CC	2	-0.5902
1	2	71	165	73	26.81359045	1	240	2	52	395	NA	2.301029996	3.6	110.8	2.21	94.8	61.39	5.5339	TC	1	0.4585	AA	2	0.3897	AA	2	0.2401	CC	2	0.2349	TT	2	-1.0828	CC	2	-0.5902
2	2	70	145	71	33.76932224	0	0	0	28	1152.9	NA	1.436162647	2.1	97	1.2	65	59	3.7753	CC	0	0.4585	AA	2	0.3897	AG	1	0.2401	TT	0	0.2349	TT	2	-1.0828	TC	1	-0.5902
1	2	63	156.8	65.8	26.76293732	0	0	0	63	100	NA	2.049218023	3.54	107.6	2.6	96.1	73.44	3.9758	CC	0	0.4585	AG	1	0.3897	AG	1	0.2401	TT	0	0.2349	TT	2	-1.0828	CC	2	-0.5902
1	2	46	174.7	86	28.17816068	0	0	0	19	584.5	NA	NA	4.73	106.3	2.53	66.2	53.49	4.1942	TC	1	0.4585	AG	1	0.3897	GG	0	0.2401	TT	0	0.2349	TT	2	-1.0828	CC	2	-0.5902
2	2	66	154	48.5	20.45032889	0	0	0	25	460	NA	3.11058971	2.63	108.9	1.65	85.4	62.73	4.2159	CC	0	0.4585	AG	1	0.3897	AA	2	0.2401	TT	0	0.2349	TT	2	-1.0828	CC	2	-0.5902
2	2	21	164	54	20.07733492	0	0	0	13	NA	NA	2.130333768	NA	NA	NA	NA	NA	2.9783	CC	0	0.4585	GG	0	0.3897	AA	2	0.2401	CT	1	0.2349	CT	1	-1.0828	CC	2	-0.5902
1	2	41	167	60	21.51385851	1	80	1	34	NA	NA	2.890421019	4.01	94.4	2.64	71.6	65.83	4.1942	TC	1	0.4585	AG	1	0.3897	GG	0	0.2401	TT	0	0.2349	TT	2	-1.0828	CC	2	-0.5902
2	2	53	158	48.1	19.26774555	0	0	0	15	615.7	NA	1.951337519	2.6	100	2.01	83.4	77.3	3.3856	CC	0	0.4585	AG	1	0.3897	AG	1	0.2401	TT	0	0.2349	TT	2	-1.0828	TC	1	-0.5902
2	2	80	143.4	46	22.36966751	0	0	0	33	0	NA	NA	2.3	126.4	1.39	100	60.43	3.9758	CC	0	0.4585	AG	1	0.3897	AG	1	0.2401	TT	0	0.2349	TT	2	-1.0828	CC	2	-0.5902
1	2	24	179	89	27.77691083	0	0	0	2	55.2	NA	2.301029996	4.52	100.9	1.7	38.6	37.61	4.0394	TC	1	0.4585	GG	0	0.3897	GG	0	0.2401	CT	1	0.2349	TT	2	-1.0828	CC	2	-0.5902
2	2	84	131.8	46.5	26.76838268	0	0	0	70	0	NA	1.809559715	1.67	119.3	0.98	91.6	58.68	4.3603	CC	0	0.4585	AA	2	0.3897	GG	0	0.2401	CT	1	0.2349	TT	2	-1.0828	CC	2	-0.5902
2	2	61	149	73	32.88140174	1	350	2	42	630	NA	3.146128036	1.98	82.5	1.36	70.5	68.7	4.079	TC	1	0.4585	AG	1	0.3897	AG	1	0.2401	CT	1	0.2349	TT	2	-1.0828	TC	1	-0.5902
2	2	37	162	67	25.52964487	0	0	0	20	NA	NA	1.907948522	3.77	127.4	2.83	99.6	75.07	3.9706	CC	0	0.4585	AG	1	0.3897	GG	0	0.2401	CT	1	0.2349	TT	2	-1.0828	CC	2	-0.5902
2	2	52	152	55	23.80540166	0	0	0	52	NA	NA	1.710963119	2.46	93.9	1.47	66.9	59.75	3.6205	CC	0	0.4585	AG	1	0.3897	AG	1	0.2401	CT	1	0.2349	TT	2	-1.0828	TC	1	-0.5902
2	2	67	148	55.7	25.42914536	0	0	0	27	67.8	NA	1.301029996	1.5	65.2	1.62	60.9	70.7	4.664	TC	1	0.4585	AG	1	0.3897	GG	0	0.2401	CC	2	0.2349	TT	2	-1.0828	CC	2	-0.5902
1	2	68	166	66.4	24.09638554	1	150	1	50	261	NA	1.86332286	3.62	101.1	2.16	74.2	59.67	3.1455	CC	0	0.4585	AG	1	0.3897	GG	0	0.2401	TT	0	0.2349	TT	2	-1.0828	TC	1	-0.5902
1	2	79	163	66.6	25.06680718	1	300	2	68	632.1	60	1.908485019	3.32	103.4	2.4	94.9	72.29	3.9758	CC	0	0.4585	AG	1	0.3897	AG	1	0.2401	TT	0	0.2349	TT	2	-1.0828	CC	2	-0.5902
2	2	81	147.5	55	25.28009193	0	0	0	55	1086	NA	2.575187845	1.9	89.6	1.1	78	57.9	3.9473	TT	2	0.4585	AG	1	0.3897	AG	1	0.2401	CT	1	0.2349	TT	2	-1.0828	TT	0	-0.5902
1	2	67	165.5	66.5	24.27871232	1	240	2	47	407	NA	2.770852012	3.2	92.8	2.42	89.6	75.6	3.8045	TC	1	0.4585	GG	0	0.3897	GG	0	0.2401	TT	0	0.2349	TT	2	-1.0828	CC	2	-0.5902
1	2	72	154.2	56.5	23.76181993	1	180	1	35	450.4	NA	NA	3.28	110.8	1.08	45.8	32.93	4.296	CC	0	0.4585	GG	0	0.3897	AA	2	0.2401	CC	2	0.2349	TT	2	-1.0828	CC	2	-0.5902
1	2	64	157	58.4	23.69264473	1	780	2	42	188.1	34	1.793790385	2.53	78.8	1.66	60.8	65.6	3.821	CC	0	0.4585	GG	0	0.3897	AG	1	0.2401	CT	1	0.2349	TT	2	-1.0828	CC	2	-0.5902
1	2	37	163	68	25.59373706	1	100	1	5	NA	NA	2.489958479	2.84	68	1.52	42	53.5	4.6692	TC	1	0.4585	AG	1	0.3897	AG	1	0.2401	CT	1	0.2349	TT	2	-1.0828	CC	2	-0.5902
2	2	80	146.1	53.3	24.97047347	0	0	0	80	240.4	NA	3.235528447	2.5	131.6	1.7	117.2	68	4.4508	CC	0	0.4585	AG	1	0.3897	AA	2	0.2401	CT	1	0.2349	TT	2	-1.0828	CC	2	-0.5902
2	2	62	153.5	43.7	18.54661588	2	160	1	25	48.5	NA	2.146128036	2.86	114.9	1.89	93.1	66.08	4.1942	TC	1	0.4585	AG	1	0.3897	GG	0	0.2401	TT	0	0.2349	TT	2	-1.0828	CC	2	-0.5902
1	2	60	172	75	25.35154137	1	400	2	20	652	NA	NA	3.78	103	1.78	58	47.1	4.4343	TC	1	0.4585	AG	1	0.3897	AG	1	0.2401	TT	0	0.2349	TT	2	-1.0828	CC	2	-0.5902
1	2	55	166	67	24.31412397	0	0	0	44	870	NA	2.996511672	3.68	103.7	2.68	93.7	72.8	4.5839	TC	1	0.4585	AA	2	0.3897	GG	0	0.2401	TT	0	0.2349	TT	2	-1.0828	CC	2	-0.5902
2	2	63	154.6	70.8	29.62199324	0	0	0	58	392.8	NA	NA	2.78	111.6	1.89	94	67.99	3.346	CC	0	0.4585	GG	0	0.3897	GG	0	0.2401	TT	0	0.2349	TT	2	-1.0828	CC	2	-0.5902
2	2	56	165	74	27.18089991	0	0	0	56	268.8	NA	2.737192643	2.91	109.4	1.79	76.2	61.51	3.5861	CC	0	0.4585	GG	0	0.3897	AG	1	0.2401	TT	0	0.2349	TT	2	-1.0828	CC	2	-0.5902
1	2	75	157.6	69.6	28.0218506	2	250	2	49	110	NA	2.204119983	3.77	124.4	1.89	78.8	50.13	4.2159	CC	0	0.4585	AG	1	0.3897	AA	2	0.2401	TT	0	0.2349	TT	2	-1.0828	CC	2	-0.5902
1	2	80	157	68	27.58732606	0	0	0	65	438.2	NA	0.698970004	3.36	112	2.4	127	71.4	3.8045	TC	1	0.4585	GG	0	0.3897	GG	0	0.2401	TT	0	0.2349	TT	2	-1.0828	CC	2	-0.5902
1	2	47	165.3	61.4	22.47101367	0	0	0	5	194.1	NA	2.96425963	4.01	98.3	2.7	76.9	67.33	4.3655	CC	0	0.4585	AA	2	0.3897	AG	1	0.2401	TT	0	0.2349	TT	2	-1.0828	CC	2	-0.5902
1	2	78	155	69	28.72008325	1	240	2	32	71.5	NA	2.1430148	1.6	54.6	0.84	47.7	52.5	3.6205	CC	0	0.4585	AG	1	0.3897	AG	1	0.2401	CT	1	0.2349	TT	2	-1.0828	TC	1	-0.5902
2	2	42	157.4	45.2	18.24437452	0	0	0	17	1460	67	2.767897616	NA	NA	2.8	67.7	68.4	4.8353	CC	0	0.4585	AA	2	0.3897	AG	1	0.2401	CC	2	0.2349	TT	2	-1.0828	CC	2	-0.5902
2	2	52	157	50	20.28479857	0	0	0	NA	258.6	NA	2.025305865	2.84	112	2.19	97	77.1	3.8045	TC	1	0.4585	GG	0	0.3897	GG	0	0.2401	TT	0	0.2349	TT	2	-1.0828	CC	2	-0.5902
2	2	44	154	52	21.92612582	0	0	0	22	1522.9	207	2.361727836	3.2	117	2.38	95.6	74.4	3.3804	CC	0	0.4585	AG	1	0.3897	GG	0	0.2401	CT	1	0.2349	TT	2	-1.0828	TC	1	-0.5902
2	2	59	154	49	20.66115702	0	0	0	57	272.8	NA	1.925312091	2.78	113.9	2.36	119.2	84.89	4.0611	CC	0	0.4585	GG	0	0.3897	AA	2	0.2401	CT	1	0.2349	TT	2	-1.0828	CC	2	-0.5902
2	2	67	154	60	25.29937595	0	0	0	56	460	NA	3.290034611	2.28	95.1	1.68	88	73.7	3.236	CC	0	0.4585	GG	0	0.3897	AA	2	0.2401	TT	0	0.2349	TT	2	-1.0828	TC	1	-0.5902
1	2	39	163.75	62.8	23.42054659	2	380	2	39	542.8	NA	2.757396029	3.48	86.5	2.61	72	75	3.3804	CC	0	0.4585	AG	1	0.3897	GG	0	0.2401	CT	1	0.2349	TT	2	-1.0828	TC	1	-0.5902
2	2	58	153.2	46.5	19.81232403	0	0	0	38	231.2	NA	3.117271296	2.35	96.5	1.7	83	72.3	4.2107	CC	0	0.4585	AG	1	0.3897	AG	1	0.2401	CT	1	0.2349	TT	2	-1.0828	CC	2	-0.5902
2	2	45	158.5	49	19.5046224	0	0	0	27	539	45	1.838219222	NA	NA	NA	NA	NA	3.821	CC	0	0.4585	GG	0	0.3897	AG	1	0.2401	CT	1	0.2349	TT	2	-1.0828	CC	2	-0.5902
2	2	61	157.3	55.2	22.30907854	0	0	0	54	191.4	23	NA	3.08	125.2	1.88	84.3	61	4.6004	CC	0	0.4585	AA	2	0.3897	AG	1	0.2401	CT	1	0.2349	TT	2	-1.0828	CC	2	-0.5902
2	2	71	148.8	61.9	27.95662793	0	0	0	50	592.2	NA	1.975431809	2.22	101.8	1.56	90.2	70.27	4.4508	CC	0	0.4585	AG	1	0.3897	AA	2	0.2401	CT	1	0.2349	TT	2	-1.0828	CC	2	-0.5902
1	2	68	177.7	74.6	23.62457323	1	600	2	48	763.2	35	1.707570176	3.77	NA	2.47	NA	65.52	4.1643	TC	1	0.4585	GG	0	0.3897	AA	2	0.2401	CC	2	0.2349	TT	2	-1.0828	TC	1	-0.5902
2	2	34	166	46	16.69327914	1	110	1	5	292.8	NA	3.042969073	3.13	92	2.42	83	77.32	4.2107	CC	0	0.4585	AG	1	0.3897	AG	1	0.2401	CT	1	0.2349	TT	2	-1.0828	CC	2	-0.5902
2	2	56	147	48.8	22.58318293	0	0	0	8	NA	NA	3.53529412	2.46	101.2	1.72	84.7	69.9	3.9706	CC	0	0.4585	AG	1	0.3897	GG	0	0.2401	CT	1	0.2349	TT	2	-1.0828	CC	2	-0.5902
1	2	32	169	62	21.70792339	0	0	0	7	310.4	NA	2.765668555	4.1	100	3.7	98	90.2	4.9093	TC	1	0.4585	AG	1	0.3897	AA	2	0.2401	CT	1	0.2349	TT	2	-1.0828	CC	2	-0.5902
2	2	82	147	39	18.04803554	0	0	0	65	75.6	NA	NA	1.54	77.8	1.17	100	75.97	4.2286	TC	1	0.4585	AA	2	0.3897	GG	0	0.2401	CT	1	0.2349	TT	2	-1.0828	TC	1	-0.5902
1	2	44	176.5	63	20.22325835	2	360	2	10	1819	NA	2.774516966	4.6	100.7	2.08	52.8	45.2	3.4657	CC	0	0.4585	GG	0	0.3897	AG	1	0.2401	CC	2	0.2349	TT	2	-1.0828	TC	1	-0.5902
2	2	81	148.1	48	21.88422243	0	0	0	74	265.8	NA	NA	2.52	124.8	1.6	102.6	63.49	4.1254	CC	0	0.4585	AA	2	0.3897	GG	0	0.2401	TT	0	0.2349	TT	2	-1.0828	CC	2	-0.5902
2	2	73	144	52	25.07716049	0	0	0	70	72.66	NA	1.217483944	1.41	65	1.08	73	76	4.2286	TC	1	0.4585	AA	2	0.3897	GG	0	0.2401	CT	1	0.2349	TT	2	-1.0828	TC	1	-0.5902
2	2	47	167	63	22.58955144	0	0	0	2	NA	NA	2.556302501	4.03	140	3.02	112	74	3.8606	CC	0	0.4585	AG	1	0.3897	AA	2	0.2401	CT	1	0.2349	TT	2	-1.0828	TC	1	-0.5902
2	2	68	150	44	19.55555556	0	0	0	50	471.87	NA	2.591064607	1.16	51	0.67	39	59.75	3.8158	CC	0	0.4585	GG	0	0.3897	GG	0	0.2401	CC	2	0.2349	TT	2	-1.0828	CC	2	-0.5902
2	2	44	157	48	19.47340663	1	100	1	37	180.2	NA	2.305351369	3.23	117.5	2.37	94	73	4.9093	TC	1	0.4585	AG	1	0.3897	AA	2	0.2401	CT	1	0.2349	TT	2	-1.0828	CC	2	-0.5902
1	2	56	157	58.6	23.77378393	1	300	2	45	296	65	2.235528447	2.5	93.6	1.44	NA	57.6	4.2107	CC	0	0.4585	AG	1	0.3897	AG	1	0.2401	CT	1	0.2349	TT	2	-1.0828	CC	2	-0.5902
2	2	36	158	64.8	25.95737863	1	20	1	5	170.2	NA	2.579783597	2.46	86	1.43	53	58.13	3.8045	TC	1	0.4585	GG	0	0.3897	GG	0	0.2401	TT	0	0.2349	TT	2	-1.0828	CC	2	-0.5902
2	2	35	156	40.2	16.51873767	1	130	1	6	70	11	1.95568775	2.8	98.2	2.44	87.8	87.1	4.2055	CC	0	0.4585	AG	1	0.3897	GG	0	0.2401	CC	2	0.2349	TT	2	-1.0828	CC	2	-0.5902
2	2	61	154	55	23.19109462	0	0	0	30	NA	NA	2.431363764	2.79	115.8	2.02	105.2	72.4	4.2795	TC	1	0.4585	GG	0	0.3897	AG	1	0.2401	CT	1	0.2349	TT	2	-1.0828	CC	2	-0.5902
2	2	76	149.8	45.9	20.45450899	0	0	0	70	162.4	NA	1.511883361	2.04	96.7	1.54	109.2	75.5	3.9706	CC	0	0.4585	AG	1	0.3897	GG	0	0.2401	CT	1	0.2349	TT	2	-1.0828	CC	2	-0.5902
1	2	41	171.5	81.2	27.60754448	1	120	1	30	569.6	76	2.113943352	4.08	90.5	3.52	89.6	86.27	4.4456	CC	0	0.4585	AG	1	0.3897	AG	1	0.2401	CC	2	0.2349	TT	2	-1.0828	CC	2	-0.5902
1	2	75	152	51	22.07409972	1	400	2	40	770	NA	NA	1.84	60.7	1.58	81	85.9	3.5809	CC	0	0.4585	GG	0	0.3897	GG	0	0.2401	CT	1	0.2349	TT	2	-1.0828	CC	2	-0.5902
1	2	69	155.5	52.2	21.58786613	1	1200	2	49	53	NA	NA	3.7	119	2	79.4	54.5	4.9093	TC	1	0.4585	AG	1	0.3897	AA	2	0.2401	CT	1	0.2349	TT	2	-1.0828	CC	2	-0.5902
2	2	19	152	56	24.23822715	0	0	0	4	NA	NA	2.336459734	2.83	83.8	2.21	73.4	87.35	3.2308	CC	0	0.4585	GG	0	0.3897	AG	1	0.2401	CT	1	0.2349	TT	2	-1.0828	TC	1	-0.5902
2	2	76	142.5	44.3	21.81594337	0	0	0	20	100	NA	1.089905111	1.46	73.7	0.72	42.9	49.3	3.821	CC	0	0.4585	GG	0	0.3897	AG	1	0.2401	CT	1	0.2349	TT	2	-1.0828	CC	2	-0.5902
2	2	62	158	45	18.02595738	0	0	0	47	698.7	NA	2.184691431	3.17	125.8	2.4	103.9	75.7	4.0394	TC	1	0.4585	GG	0	0.3897	GG	0	0.2401	CT	1	0.2349	TT	2	-1.0828	CC	2	-0.5902
2	2	48	150	51	22.66666667	2	560	2	45	819	NA	3.096910013	2.23	86	1.96	87	83.4	3.6257	CC	0	0.4585	AG	1	0.3897	AA	2	0.2401	TT	0	0.2349	TT	2	-1.0828	TC	1	-0.5902
2	2	23	146.6	48.1	22.38087882	0	0	0	3	410	27	2.854306042	2.81	97.9	2.06	71.5	73.3	4.2107	CC	0	0.4585	AG	1	0.3897	AG	1	0.2401	CT	1	0.2349	TT	2	-1.0828	CC	2	-0.5902
1	2	39	168	60	21.2585034	0	0	0	5	NA	NA	2.324282455	4.67	108	3.52	93	75.37	3.5809	CC	0	0.4585	GG	0	0.3897	GG	0	0.2401	CT	1	0.2349	TT	2	-1.0828	CC	2	-0.5902
2	2	60	152	63	27.26800554	0	0	0	53	NA	NA	NA	2.57	108	2.05	NA	79.8	5.5174	TT	2	0.4585	AA	2	0.3897	AG	1	0.2401	CT	1	0.2349	TT	2	-1.0828	CC	2	-0.5902
1	2	33	160	45	17.578125	0	0	0	5	570	NA	NA	NA	NA	NA	NA	NA	3.4492	TC	1	0.4585	GG	0	0.3897	GG	0	0.2401	CT	1	0.2349	TT	2	-1.0828	TC	1	-0.5902
1	2	19	174	58	19.15708812	0	0	0	5	0	NA	3.225309282	4.1	92	2.86	NA	69.8	3.3856	CC	0	0.4585	AG	1	0.3897	AG	1	0.2401	TT	0	0.2349	TT	2	-1.0828	TC	1	-0.5902
1	2	67	168	68	24.09297052	0	0	0	NA	1152.4	96	2.736396502	4.04	119.5	2.01	71	49.8	3.3804	CC	0	0.4585	AG	1	0.3897	GG	0	0.2401	CT	1	0.2349	TT	2	-1.0828	TC	1	-0.5902
2	2	59	149	67	30.17882077	0	0	0	36	585.6	NA	NA	3.36	138.3	2.34	115.8	69.64	3.5809	CC	0	0.4585	GG	0	0.3897	GG	0	0.2401	CT	1	0.2349	TT	2	-1.0828	CC	2	-0.5902
2	2	83	141	48	24.14365475	1	30	1	70	183.6	NA	NA	1.62	95.9	1.06	83.5	65.4	4.2055	CC	0	0.4585	AG	1	0.3897	GG	0	0.2401	CC	2	0.2349	TT	2	-1.0828	CC	2	-0.5902
1	2	65	171.8446055	52.5	17.77818809	0	0	0	49	830	NA	1.966610987	3.12	92.6	1.98	62.1	63.47	4.2107	CC	0	0.4585	AG	1	0.3897	AG	1	0.2401	CT	1	0.2349	TT	2	-1.0828	CC	2	-0.5902
2	2	68	145.8	45.4	21.3570274	0	0	0	56	100	43	0.934498451	2.64	122.8	1.74	100.6	65.9	4.824	TC	1	0.4585	AA	2	0.3897	AG	1	0.2401	TT	0	0.2349	TT	2	-1.0828	CC	2	-0.5902
2	2	64	149.5	45.8	20.49194081	0	0	0	50	660	160	2.562292864	2.48	107.4	1.82	96.8	73.39	4.4687	TC	1	0.4585	AA	2	0.3897	AG	1	0.2401	CT	1	0.2349	TT	2	-1.0828	TC	1	-0.5902
2	2	70	150.3	54.7	24.21415762	0	0	0	62	335	NA	1.462397998	2.66	118.8	1.84	103.4	69.17	2.6529	CC	0	0.4585	AG	1	0.3897	GG	0	0.2401	TT	0	0.2349	CT	1	-1.0828	CC	2	-0.5902
2	2	75	145	44.8	21.30796671	0	0	0	60	82.4	NA	1.447158031	2.1	106.6	1.38	89.6	65.7	4.9093	TC	1	0.4585	AG	1	0.3897	AA	2	0.2401	CT	1	0.2349	TT	2	-1.0828	CC	2	-0.5902
2	2	51	154.5	61.8	25.88996764	0	0	0	47	414	35	2.301029996	3.12	114.3	2.18	95.2	69.87	4.6692	TC	1	0.4585	AG	1	0.3897	AG	1	0.2401	CT	1	0.2349	TT	2	-1.0828	CC	2	-0.5902
2	2	69	159	68.4	27.05589178	0	0	0	66	952	86	1.940516485	2.51	99.6	1.71	85.9	68.13	3.821	CC	0	0.4585	GG	0	0.3897	AG	1	0.2401	CT	1	0.2349	TT	2	-1.0828	CC	2	-0.5902
2	2	69	149.8	50.5	22.50441621	0	0	0	67	124	NA	NA	2.12	95.1	1.8	101.7	84.9	5.3678	TT	2	0.4585	AG	1	0.3897	AA	2	0.2401	CT	1	0.2349	TT	2	-1.0828	CC	2	-0.5902
1	2	69	161.4	83	31.86185315	2	500	2	5	805	NA	NA	3.57	106.3	1.71	62.6	47.9	4.8353	CC	0	0.4585	AA	2	0.3897	AG	1	0.2401	CC	2	0.2349	TT	2	-1.0828	CC	2	-0.5902
1	2	64	164.8	69.9	25.73728674	1	1320	2	41	701.8	NA	3.324282455	4.16	115.6	3.08	104.1	74.04	3.5861	CC	0	0.4585	GG	0	0.3897	AG	1	0.2401	TT	0	0.2349	TT	2	-1.0828	CC	2	-0.5902
2	2	63	153	55.9	23.87970439	2	645	2	45	348	13	2.612783857	2.69	112.1	1.41	72.7	52.4	5.0641	TC	1	0.4585	AA	2	0.3897	AA	2	0.2401	TT	0	0.2349	TT	2	-1.0828	CC	2	-0.5902
2	2	63	156	50	20.54569362	2	140	1	59	480	NA	2.681241237	1.84	77	1.48	77.9	80.4	4.5952	CC	0	0.4585	AA	2	0.3897	GG	0	0.2401	CC	2	0.2349	TT	2	-1.0828	CC	2	-0.5902
2	2	40	153.5	66.9	28.39287419	0	0	0	3	106	67	NA	3.31	112.2	2.69	105.1	81.27	3.9129	TT	2	0.4585	GG	0	0.3897	AG	1	0.2401	TT	0	0.2349	TT	2	-1.0828	TC	1	-0.5902
1	2	41	165.5	60.7	22.16117049	0	0	0	33	850	NA	3.445604203	4.49	105.6	2.91	78.2	64.81	3.8262	CC	0	0.4585	GG	0	0.3897	AA	2	0.2401	TT	0	0.2349	TT	2	-1.0828	CC	2	-0.5902
2	2	45	161	54	20.83252961	0	0	0	5	39.84	NA	2.354108439	2.79	100	2.15	83	77.1	3.3804	CC	0	0.4585	AG	1	0.3897	GG	0	0.2401	CT	1	0.2349	TT	2	-1.0828	TC	1	-0.5902
2	2	32	160	52	20.3125	2	120	1	21	613.5	NA	3.021189299	3.19	107	2.24	78	70.2	4.2795	TC	1	0.4585	GG	0	0.3897	AG	1	0.2401	CT	1	0.2349	TT	2	-1.0828	CC	2	-0.5902
1	2	36	168.5	64.3	22.64702516	2	400	2	7	506	24	2.243038049	4.56	102.9	3.18	82	69.74	4.6004	CC	0	0.4585	AA	2	0.3897	AG	1	0.2401	CT	1	0.2349	TT	2	-1.0828	CC	2	-0.5902
2	2	63	156.5	51.4	20.98623034	0	0	0	58	1440	NA	2.170261715	2.75	107.8	1.97	96.1	71.64	4.2159	CC	0	0.4585	AG	1	0.3897	AA	2	0.2401	TT	0	0.2349	TT	2	-1.0828	CC	2	-0.5902
2	2	59	154.3	57	23.94103952	0	0	0	59	184	37	3.071882007	2.88	112.5	2.04	94.6	70.83	4.4343	TC	1	0.4585	AG	1	0.3897	AG	1	0.2401	TT	0	0.2349	TT	2	-1.0828	CC	2	-0.5902
2	2	59	152.6	48.7	20.91317126	0	0	0	31	470	92	1.426511261	2.91	116.4	2.41	117.6	82.81	3.821	CC	0	0.4585	GG	0	0.3897	AG	1	0.2401	CT	1	0.2349	TT	2	-1.0828	CC	2	-0.5902
1	2	43	170	83.3	28.82352941	2	840	2	20	288	NA	NA	4.53	104.9	3.31	88.5	73.07	4.4291	TC	1	0.4585	AG	1	0.3897	GG	0	0.2401	CT	1	0.2349	TT	2	-1.0828	CC	2	-0.5902
2	2	65	154	50	21.08281329	0	0	0	64	450	29	0.986771734	2.44	100.2	1.72	88	70.5	3.3804	CC	0	0.4585	AG	1	0.3897	GG	0	0.2401	CT	1	0.2349	TT	2	-1.0828	TC	1	-0.5902
1	2	31	185.7	73.5	21.31392983	2	320	2	21	300	NA	2.146128036	5.86	111.2	4.98	107.3	84.98	4.9093	TC	1	0.4585	AG	1	0.3897	AA	2	0.2401	CT	1	0.2349	TT	2	-1.0828	CC	2	-0.5902
1	2	50	167.5	84.2	30.01113834	2	200	1	6	435	NA	2.041392685	3.5	86.4	2.02	58.6	57.71	4.6004	CC	0	0.4585	AA	2	0.3897	AG	1	0.2401	CT	1	0.2349	TT	2	-1.0828	CC	2	-0.5902
2	2	45	166.7	57.3	20.61975127	2	140	1	30	315.6	NA	2.230448921	3.57	111.2	2.51	94	70.31	3.346	CC	0	0.4585	GG	0	0.3897	GG	0	0.2401	TT	0	0.2349	TT	2	-1.0828	CC	2	-0.5902
2	2	66	153.7	53.1	22.47743684	0	0	0	61	567	NA	2.77815125	3.32	137.2	2.6	133.3	78.3	4.2107	CC	0	0.4585	AG	1	0.3897	AG	1	0.2401	CT	1	0.2349	TT	2	-1.0828	CC	2	-0.5902
2	2	82	148.5	44.4	20.13399993	0	0	0	82	NA	NA	2.73239376	1.8	90	1.27	70.55	105	3.8262	CC	0	0.4585	GG	0	0.3897	AA	2	0.2401	TT	0	0.2349	TT	2	-1.0828	CC	2	-0.5902
2	2	62	166	60	21.77384236	2	140	1	61	118.44	NA	2.012837225	2.18	84.5	1.67	75.2	76.6	4.5031	TT	2	0.4585	GG	0	0.3897	AG	1	0.2401	TT	0	0.2349	TT	2	-1.0828	CC	2	-0.5902
1	2	67	162.1	59	22.45360002	0	0	0	65	144	55	2.075546961	3.89	119.3	2.68	98.2	68.9	3.3804	CC	0	0.4585	AG	1	0.3897	GG	0	0.2401	CT	1	0.2349	TT	2	-1.0828	TC	1	-0.5902
2	2	58	162	51	19.43301326	0	0	0	25	NA	NA	2.795880017	1.77	68	1.2	55	68	3.5809	CC	0	0.4585	GG	0	0.3897	GG	0	0.2401	CT	1	0.2349	TT	2	-1.0828	CC	2	-0.5902
2	2	78	144.8	49.8	23.75156436	0	0	0	70	600	NA	2.322219295	2.5	128.9	1.54	102	61.6	4.4852	CC	0	0.4585	AA	2	0.3897	AA	2	0.2401	CC	2	0.2349	TT	2	-1.0828	TC	1	-0.5902
1	2	37	175.7263759	65	21.04938695	0	0	0	10	250	NA	2.041392685	3.24	83.3	2.2	53.5	67.91	3.5861	CC	0	0.4585	GG	0	0.3897	AG	1	0.2401	TT	0	0.2349	TT	2	-1.0828	CC	2	-0.5902
2	2	35	151.1	52.1	22.81964031	0	0	0	3	434	NA	1.579783597	2.89	99.3	2.27	89	78.5	4.1254	CC	0	0.4585	AA	2	0.3897	GG	0	0.2401	TT	0	0.2349	TT	2	-1.0828	CC	2	-0.5902
2	2	71	161.1	62	23.88914512	0	0	0	71	631.8	48	2.892094603	2.1	82.7	1.12	56.6	53.3	4.4291	TC	1	0.4585	AG	1	0.3897	GG	0	0.2401	CT	1	0.2349	TT	2	-1.0828	CC	2	-0.5902
2	2	67	157	57	23.12467037	0	0	0	2	NA	NA	2.749736316	2	84	1.17	59	59	5.2938	TC	1	0.4585	AA	2	0.3897	AG	1	0.2401	CC	2	0.2349	TT	2	-1.0828	CC	2	-0.5902
2	2	74	160	60	23.4375	0	0	0	34	NA	NA	2.243038049	1.19	52	0.69	37	58	4.824	TC	1	0.4585	AA	2	0.3897	AG	1	0.2401	TT	0	0.2349	TT	2	-1.0828	CC	2	-0.5902
2	2	84	146	47	22.04916495	0	0	0	23	NA	NA	2	0.93	48	0.49	31	53	4.2743	TC	1	0.4585	GG	0	0.3897	GG	0	0.2401	CC	2	0.2349	TT	2	-1.0828	CC	2	-0.5902
1	2	64	162.2	69.1	26.26493604	1	1200	2	44	1650	NA	2.614897216	3.47	98.9	2.53	87.5	72.91	3.821	CC	0	0.4585	GG	0	0.3897	AG	1	0.2401	CT	1	0.2349	TT	2	-1.0828	CC	2	-0.5902
1	2	70	157	60	24.34175829	0	0	0	65	384	50	NA	2.68	85.1	1.28	50.6	47.74	4.4343	TC	1	0.4585	AG	1	0.3897	AG	1	0.2401	TT	0	0.2349	TT	2	-1.0828	CC	2	-0.5902
2	2	63	156	45	18.49112426	0	0	0	26	NA	NA	2.170261715	1.11	46	0.71	34	64	3.7357	CC	0	0.4585	AG	1	0.3897	GG	0	0.2401	TT	0	0.2349	TT	2	-1.0828	CC	2	-0.5902
1	2	54	159.8	67.4	26.39406893	2	380	2	48	508	NA	2.322219295	2.53	69.7	1.33	43.5	52.57	4.2159	CC	0	0.4585	AG	1	0.3897	AA	2	0.2401	TT	0	0.2349	TT	2	-1.0828	CC	2	-0.5902
1	2	41	167	85	30.47796622	0	0	0	6	170	29	2.396199347	3.14	81.1	2.48	72.3	79	4.6692	TC	1	0.4585	AG	1	0.3897	AG	1	0.2401	CT	1	0.2349	TT	2	-1.0828	CC	2	-0.5902
1	2	29	165.7	65.9	24.00161128	2	50	1	28	300	NA	NA	4.55	101.8	3.89	98.2	85.49	3.821	CC	0	0.4585	GG	0	0.3897	AG	1	0.2401	CT	1	0.2349	TT	2	-1.0828	CC	2	-0.5902
2	2	44	154	49.8	20.99848204	0	0	0	38	208	NA	2.146128036	3.89	137.5	3.07	126.9	78.92	3.4544	TC	1	0.4585	GG	0	0.3897	AG	1	0.2401	TT	0	0.2349	TT	2	-1.0828	TC	1	-0.5902
2	2	39	151	54	23.68317179	0	0	0	9	316.91	NA	2.890979597	2.33	86	1.54	63	66.1	4.0559	CC	0	0.4585	GG	0	0.3897	AG	1	0.2401	CC	2	0.2349	TT	2	-1.0828	CC	2	-0.5902
2	2	88	120.8	51.8	35.49734661	0	0	0	78	424	NA	1.311753861	2	104.2	1.1	78.6	55	3.9758	CC	0	0.4585	AG	1	0.3897	AG	1	0.2401	TT	0	0.2349	TT	2	-1.0828	CC	2	-0.5902
1	2	38	165.7	62.7	22.83613091	1	400	2	12	619.3	88	NA	4.04	94.8	3	80.6	74.2	3.9294	TC	1	0.4585	GG	0	0.3897	AA	2	0.2401	CT	1	0.2349	TT	2	-1.0828	TC	1	-0.5902
2	2	55	170	67	23.183391	0	0	0	53	229.68	NA	2.624282096	3.32	120	2.77	110	83.4	4.6004	CC	0	0.4585	AA	2	0.3897	AG	1	0.2401	CT	1	0.2349	TT	2	-1.0828	CC	2	-0.5902
1	2	39	167	63	22.58955144	1	600	2	7	863.3	NA	1.851258349	4.09	105	3.72	107	90.6	4.1254	CC	0	0.4585	AA	2	0.3897	GG	0	0.2401	TT	0	0.2349	TT	2	-1.0828	CC	2	-0.5902
2	2	78	142.1	49.1	24.31606727	0	0	0	30	322	NA	0.886490725	1.79	98.4	1.41	100	78.77	4.6004	CC	0	0.4585	AA	2	0.3897	AG	1	0.2401	CT	1	0.2349	TT	2	-1.0828	CC	2	-0.5902
2	2	65	157.8	66.8	26.82640425	2	860	2	45	NA	NA	NA	2.33	91.4	1.35	66.2	57.94	4.4343	TC	1	0.4585	AG	1	0.3897	AG	1	0.2401	TT	0	0.2349	TT	2	-1.0828	CC	2	-0.5902
2	2	40	161.6	57.8	22.13324674	0	0	0	34	64	NA	1.152288344	3.84	122.3	2.58	96.6	67.19	3.821	CC	0	0.4585	GG	0	0.3897	AG	1	0.2401	CT	1	0.2349	TT	2	-1.0828	CC	2	-0.5902
1	2	43	165	67	24.6097337	2	100	1	33	280	NA	2.10720997	3.6	87.5	3.04	85.4	84.4	4.2795	TC	1	0.4585	GG	0	0.3897	AG	1	0.2401	CT	1	0.2349	TT	2	-1.0828	CC	2	-0.5902
2	2	30	163.6	55.6	20.77342914	0	0	0	6	NA	NA	2.428134794	3.55	104.4	3.19	108.9	89.86	3.5861	CC	0	0.4585	GG	0	0.3897	AG	1	0.2401	TT	0	0.2349	TT	2	-1.0828	CC	2	-0.5902
1	2	64	165.5	61	22.27069851	1	900	2	64	907.4	142	NA	4	110.2	2.58	86.3	64.5	3.3804	CC	0	0.4585	AG	1	0.3897	GG	0	0.2401	CT	1	0.2349	TT	2	-1.0828	TC	1	-0.5902
1	2	41	173	76.1	25.42684353	1	30	1	2	204.9	10	NA	3.88	85.7	2.98	75.6	76.8	4.0446	TC	1	0.4585	GG	0	0.3897	AG	1	0.2401	TT	0	0.2349	TT	2	-1.0828	CC	2	-0.5902
2	2	77	149.7	64.2	28.64780998	0	0	0	67	164.4	NA	NA	2.08	99.5	1.56	96.3	75	4.8928	TT	2	0.4585	AG	1	0.3897	AG	1	0.2401	TT	0	0.2349	TT	2	-1.0828	CC	2	-0.5902
2	2	66	156.6	61.7	25.15947929	0	0	0	63	186	22	1.403120521	2.46	98.4	2.02	101.5	82.1	4.2795	TC	1	0.4585	GG	0	0.3897	AG	1	0.2401	CT	1	0.2349	TT	2	-1.0828	CC	2	-0.5902
2	2	41	155	65.4	27.22164412	2	880	2	32	NA	NA	2.33243846	2.47	90.1	1.16	46.6	58.9	3.5861	CC	0	0.4585	GG	0	0.3897	AG	1	0.2401	TT	0	0.2349	TT	2	-1.0828	CC	2	-0.5902
2	2	33	145.5	75.1	35.47430947	0	0	0	20	949	NA	2.556302501	2.24	80.6	1.84	74.5	82.1	4.1254	CC	0	0.4585	AA	2	0.3897	GG	0	0.2401	TT	0	0.2349	TT	2	-1.0828	CC	2	-0.5902
1	2	41	170	81.4	28.16608997	0	0	0	4	426	NA	NA	3.77	86.3	2.81	74.1	74.4	4.9093	TC	1	0.4585	AG	1	0.3897	AA	2	0.2401	CT	1	0.2349	TT	2	-1.0828	CC	2	-0.5902
1	2	60	173	81	27.06405159	0	0	0	47	300	24	1.711807229	3.86	107.2	2.42	82.3	62.7	3.7753	CC	0	0.4585	AA	2	0.3897	AG	1	0.2401	TT	0	0.2349	TT	2	-1.0828	TC	1	-0.5902
2	2	43	152	60.6	26.22922438	0	0	0	24	191.7	NA	1.80685803	2.53	NA	1.65	NA	65.22	4.3655	CC	0	0.4585	AA	2	0.3897	AG	1	0.2401	TT	0	0.2349	TT	2	-1.0828	CC	2	-0.5902
1	2	68	167.4	78.3	27.94157321	1	3800	2	68	446.4	NA	2.190331698	2.9	86.6	1.9	68.1	65.5	4.2743	TC	1	0.4585	GG	0	0.3897	GG	0	0.2401	CC	2	0.2349	TT	2	-1.0828	CC	2	-0.5902
2	2	25	150.5670492	50	22.05515558	0	0	0	22	364	NA	2.444044796	1.33	43	0.83	30.1	62.4	4.3655	CC	0	0.4585	AA	2	0.3897	AG	1	0.2401	TT	0	0.2349	TT	2	-1.0828	CC	2	-0.5902
2	2	59	160	45	17.578125	1	600	2	32	NA	NA	2.374748346	1.68	66	0.76	34	45	4.6004	CC	0	0.4585	AA	2	0.3897	AG	1	0.2401	CT	1	0.2349	TT	2	-1.0828	CC	2	-0.5902
2	2	69	155	57	23.72528616	0	0	0	32	NA	NA	2.84509804	1.3	56	0.71	37	55	4.2847	TC	1	0.4585	GG	0	0.3897	AA	2	0.2401	TT	0	0.2349	TT	2	-1.0828	CC	2	-0.5902
1	2	75	168.7	85.4	30.00735426	0	0	0	65	162	NA	NA	3.4	97.1	2.56	91.4	75.29	4.2107	CC	0	0.4585	AG	1	0.3897	AG	1	0.2401	CT	1	0.2349	TT	2	-1.0828	CC	2	-0.5902
2	2	66	148.6	61.2	27.7149311	0	0	0	53	258.4	38	NA	2.43	106.1	1.63	87.6	67.8	4.0394	TC	1	0.4585	GG	0	0.3897	GG	0	0.2401	CT	1	0.2349	TT	2	-1.0828	CC	2	-0.5902
1	2	67	161.8	85.6	32.69766426	1	170	1	61	139.2	NA	2.330413773	4.1	118.5	2.76	97.2	67.32	3.3856	CC	0	0.4585	AG	1	0.3897	AG	1	0.2401	TT	0	0.2349	TT	2	-1.0828	TC	1	-0.5902
2	2	50	159.3	53.2	20.96428624	0	0	0	2	321	NA	2.193124598	3.01	104.5	2.39	99.6	79.4	4.2795	TC	1	0.4585	GG	0	0.3897	AG	1	0.2401	CT	1	0.2349	TT	2	-1.0828	CC	2	-0.5902
1	2	48	162	73.6	28.04450541	2	1200	2	1	490	25	3.591064607	2.88	74	2.36	70.7	81.94	3.9758	CC	0	0.4585	AG	1	0.3897	AG	1	0.2401	TT	0	0.2349	TT	2	-1.0828	CC	2	-0.5902
2	2	59	155	47	19.56295525	0	0	0	51	70	NA	0.698970004	2.36	91.5	1.26	59.8	53.4	4.2107	CC	0	0.4585	AG	1	0.3897	AG	1	0.2401	CT	1	0.2349	TT	2	-1.0828	CC	2	-0.5902
2	2	47	157	55	22.31327843	0	0	0	24	NA	NA	2.26245109	3.19	119.5	2.9	121.8	90.9	3.6205	CC	0	0.4585	AG	1	0.3897	AG	1	0.2401	CT	1	0.2349	TT	2	-1.0828	TC	1	-0.5902
1	2	32	174	55	18.16620425	1	30	1	29	103.2	NA	1.882524538	4	84	3.61	86	90.25	3.5861	CC	0	0.4585	GG	0	0.3897	AG	1	0.2401	TT	0	0.2349	TT	2	-1.0828	CC	2	-0.5902
2	2	71	151	57.6	25.26204991	0	0	0	32	0	NA	2.696356389	2.1	97.2	1.44	96.6	67.28	4.5196	TC	1	0.4585	GG	0	0.3897	AA	2	0.2401	CT	1	0.2349	TT	2	-1.0828	CC	2	-0.5902
2	2	26	150	53	23.55555556	0	0	0	6	923.1	NA	2.666517981	2.87	99	2.6	92	90.59	4.9041	TC	1	0.4585	AG	1	0.3897	AG	1	0.2401	CC	2	0.2349	TT	2	-1.0828	CC	2	-0.5902
1	2	22	170	58	20.06920415	1	30	1	5	600.4	NA	2.460897843	NA	NA	NA	NA	NA	4.3655	CC	0	0.4585	AA	2	0.3897	AG	1	0.2401	TT	0	0.2349	TT	2	-1.0828	CC	2	-0.5902
2	2	73	151.5	55	23.96279232	0	0	0	66	80.22	NA	1.315970345	2.75	125	1.98	126.9	72	4.4508	CC	0	0.4585	AG	1	0.3897	AA	2	0.2401	CT	1	0.2349	TT	2	-1.0828	CC	2	-0.5902
1	2	70	167.6	61.8	22.00089997	1	555	2	58	1536	48	3	2.92	81.1	1.76	60.3	62.2	4.4291	TC	1	0.4585	AG	1	0.3897	GG	0	0.2401	CT	1	0.2349	TT	2	-1.0828	CC	2	-0.5902
2	2	33	159.6	59.2	23.24106004	0	0	0	2	1464	NA	3.06069784	3.43	106.2	2.63	93.9	76.68	4.263	TT	2	0.4585	GG	0	0.3897	GG	0	0.2401	TT	0	0.2349	TT	2	-1.0828	CC	2	-0.5902
2	2	79	152	60.5	26.18594183	0	0	0	74	242.4	39	1.278753601	2.11	100	1.43	89.4	67.77	2.8642	TC	1	0.4585	GG	0	0.3897	AG	1	0.2401	TT	0	0.2349	TT	2	-1.0828	TT	0	-0.5902
1	2	61	150	48	21.33333333	0	0	0	59	120	12	1.51851394	2.32	99.1	2.06	113.2	88.8	3.6153	CC	0	0.4585	AG	1	0.3897	GG	0	0.2401	CC	2	0.2349	TT	2	-1.0828	TC	1	-0.5902
1	2	65	160.9	74.8	28.89279191	0	0	0	65	130	NA	1.243038049	3.46	101.5	2.82	101.1	81.5	4.0559	CC	0	0.4585	GG	0	0.3897	AG	1	0.2401	CC	2	0.2349	TT	2	-1.0828	CC	2	-0.5902
2	2	47	157.8	48.6	19.51741387	0	0	0	2	190	NA	2.243038049	3.36	116.3	2.4	98.8	71.43	3.9706	CC	0	0.4585	AG	1	0.3897	GG	0	0.2401	CT	1	0.2349	TT	2	-1.0828	CC	2	-0.5902
1	2	65	163	64	24.08822312	1	680	2	40	NA	NA	2.755874856	3.08	92.8	2.61	106.1	84.7	3.5809	CC	0	0.4585	GG	0	0.3897	GG	0	0.2401	CT	1	0.2349	TT	2	-1.0828	CC	2	-0.5902
2	2	80	137	45	23.97570462	0	0	0	20	NA	NA	2.361727836	1.86	96.87	1.32	126.9	70.96	2.893	CC	0	0.4585	AG	1	0.3897	AG	1	0.2401	TT	0	0.2349	CT	1	-1.0828	CC	2	-0.5902
1	2	81	158	48	19.22768787	0	0	0	40	NA	NA	1.875061263	2.09	70.84	0.94	52.22	44.97	3.5809	CC	0	0.4585	GG	0	0.3897	GG	0	0.2401	CT	1	0.2349	TT	2	-1.0828	CC	2	-0.5902
1	2	32	167.9	66.5	23.58958241	1	320	2	32	524	NA	2.709269961	4.22	93.8	3.2	80.6	75.8	3.5861	CC	0	0.4585	GG	0	0.3897	AG	1	0.2401	TT	0	0.2349	TT	2	-1.0828	CC	2	-0.5902
2	2	76	150	45	20	0	0	0	24	NA	NA	2.51851394	2.42	114.2	1.5	106.4	62	3.4492	TC	1	0.4585	GG	0	0.3897	GG	0	0.2401	CT	1	0.2349	TT	2	-1.0828	TC	1	-0.5902
1	2	41	174	69.1	22.82335844	0	0	0	3	180	34	1.64246452	4.76	119.9	3.02	82.1	63.4	3.3856	CC	0	0.4585	AG	1	0.3897	AG	1	0.2401	TT	0	0.2349	TT	2	-1.0828	TC	1	-0.5902
2	2	68	140	44	22.44897959	0	0	0	50	30	NA	2.354108439	2.56	122.5	1.82	133.8	71.1	4.6692	TC	1	0.4585	AG	1	0.3897	AG	1	0.2401	CT	1	0.2349	TT	2	-1.0828	CC	2	-0.5902
1	2	24	163.5	57	21.32255983	0	0	0	14	477.6	10	2.700703717	2.85	62.9	2.51	61.8	88.07	4.0446	TC	1	0.4585	GG	0	0.3897	AG	1	0.2401	TT	0	0.2349	TT	2	-1.0828	CC	2	-0.5902
2	2	74	153.3	74.9	31.87113339	0	0	0	52	344	NA	2.11058971	2.31	101.8	1.85	104.5	80.09	4.3655	CC	0	0.4585	AA	2	0.3897	AG	1	0.2401	TT	0	0.2349	TT	2	-1.0828	CC	2	-0.5902
2	2	60	151	67.4	29.56010701	0	0	0	3	NA	NA	1.919078092	2.42	102.5	1.28	69.6	52.89	5.1277	TT	2	0.4585	AG	1	0.3897	AG	1	0.2401	CT	1	0.2349	TT	2	-1.0828	CC	2	-0.5902
2	2	61	160	78	30.46875	0	0	0	56	NA	NA	1.72427587	2.2	87.3	1.69	80.1	76.82	4.2107	CC	0	0.4585	AG	1	0.3897	AG	1	0.2401	CT	1	0.2349	TT	2	-1.0828	CC	2	-0.5902
2	2	46	152.6322314	52.5	22.53547915	0	0	0	40	NA	NA	2.30427505	NA	NA	2.06	88	86.2	3.8158	CC	0	0.4585	GG	0	0.3897	GG	0	0.2401	CC	2	0.2349	TT	2	-1.0828	CC	2	-0.5902
1	2	78	142.5032206	53	26.09915883	0	0	0	14	NA	NA	1.380211242	2.19	NA	1.22	69	55	3.7357	CC	0	0.4585	AG	1	0.3897	GG	0	0.2401	TT	0	0.2349	TT	2	-1.0828	CC	2	-0.5902
2	2	72	148	55	25.10956903	0	0	0	66	NA	NA	2.301029996	3.05	141.9	2.47	168	81	4.0394	TC	1	0.4585	GG	0	0.3897	GG	0	0.2401	CT	1	0.2349	TT	2	-1.0828	CC	2	-0.5902
1	2	74	160.2777778	59	22.96705904	0	0	0	66	NA	NA	1.944482672	2.83	NA	1.89	75	66	3.5124	CC	0	0.4585	AA	2	0.3897	GG	0	0.2401	CC	2	0.2349	CT	1	-1.0828	CC	2	-0.5902
2	2	76	155.8	61.9	25.50091375	0	0	0	65	165	NA	0.698970004	2.35	102.2	0.95	53.7	40.43	4.2743	TC	1	0.4585	GG	0	0.3897	GG	0	0.2401	CC	2	0.2349	TT	2	-1.0828	CC	2	-0.5902
2	2	47	164	52	19.33372992	0	0	0	29	NA	NA	2.079181246	3.96	141.9	2.66	103.5	67.2	3.7058	CC	0	0.4585	GG	0	0.3897	AA	2	0.2401	CC	2	0.2349	TT	2	-1.0828	TC	1	-0.5902
2	2	36	158.1894689	54.7	21.85909563	0	0	0	6	NA	NA	2.813580989	3.04	NA	2.71	101	89	4.8876	TT	2	0.4585	AG	1	0.3897	GG	0	0.2401	CT	1	0.2349	TT	2	-1.0828	CC	2	-0.5902
2	2	60	154	51	21.50446956	0	0	0	51	830	NA	2.293583513	1.94	78.9	0.99	49	51	3.7357	CC	0	0.4585	AG	1	0.3897	GG	0	0.2401	TT	0	0.2349	TT	2	-1.0828	CC	2	-0.5902
1	2	78	159.5	63.9	25.1176777	0	0	0	20	228	NA	1.608526034	2.81	89.5	1.68	67.7	59.8	3.346	CC	0	0.4585	GG	0	0.3897	GG	0	0.2401	TT	0	0.2349	TT	2	-1.0828	CC	2	-0.5902
2	2	81	153	73	31.18458712	0	0	0	32	NA	NA	2.740362689	1.97	92.5	1.39	96.5	70.56	3.2308	CC	0	0.4585	GG	0	0.3897	AG	1	0.2401	CT	1	0.2349	TT	2	-1.0828	TC	1	-0.5902
2	2	35	166.8328609	59.2	21.26956031	0	0	0	10	170	NA	2.008600172	3.46	101.8	2.6	89.8	75.17	4.2107	CC	0	0.4585	AG	1	0.3897	AG	1	0.2401	CT	1	0.2349	TT	2	-1.0828	CC	2	-0.5902
1	2	30	159.4834515	49.4	19.42207813	0	0	0	24	NA	NA	2.11058971	3.22	NA	1.75	47	54	3.9758	CC	0	0.4585	AG	1	0.3897	AG	1	0.2401	TT	0	0.2349	TT	2	-1.0828	CC	2	-0.5902
2	2	40	151.9519966	70	30.3169298	0	0	0	36	NA	NA	1.934498451	3.02	NA	2.63	107	87	3.8389	TC	1	0.4585	AG	1	0.3897	GG	0	0.2401	CT	1	0.2349	TT	2	-1.0828	TC	1	-0.5902
2	2	61	151	39	17.10451296	0	0	0	51	NA	NA	2.748188027	3.07	130.1	2.78	148.4	88.9	3.9758	CC	0	0.4585	AG	1	0.3897	AG	1	0.2401	TT	0	0.2349	TT	2	-1.0828	CC	2	-0.5902
1	2	53	170	74	25.60553633	0	0	0	42	283.5	59	2.075546961	3.73	91	2.59	74.4	69.4	3.821	CC	0	0.4585	GG	0	0.3897	AG	1	0.2401	CT	1	0.2349	TT	2	-1.0828	CC	2	-0.5902
2	2	64	157.2	72.3	29.25723054	0	0	0	64	301.6	NA	2.336459734	2.47	96.9	1.81	88.3	73.28	5.3678	TT	2	0.4585	AG	1	0.3897	AA	2	0.2401	CT	1	0.2349	TT	2	-1.0828	CC	2	-0.5902
2	2	55	157	41.5	16.83638281	0	0	0	50	79.2	NA	2.220108088	2.98	115.5	2.55	114.9	85.57	4.0611	CC	0	0.4585	GG	0	0.3897	AA	2	0.2401	CT	1	0.2349	TT	2	-1.0828	CC	2	-0.5902
1	2	41	166.3	68	24.5880685	0	0	0	1	661.2	NA	2.320146286	4.26	110.6	2.66	74.1	62.4	3.3856	CC	0	0.4585	AG	1	0.3897	AG	1	0.2401	TT	0	0.2349	TT	2	-1.0828	TC	1	-0.5902
1	2	70	165.5	60	21.9056051	1	900	2	55	NA	NA	2.28780173	2.68	81.7	1.44	60.5	53.7	4.0611	CC	0	0.4585	GG	0	0.3897	AA	2	0.2401	CT	1	0.2349	TT	2	-1.0828	CC	2	-0.5902
2	2	72	142.6282522	60	29.49443829	0	0	0	30	130	NA	1.564666064	1.93	88.1	0.92	59.4	47.67	4.6056	CC	0	0.4585	AA	2	0.3897	AA	2	0.2401	TT	0	0.2349	TT	2	-1.0828	CC	2	-0.5902
2	2	39	162	50	19.05197378	1	200	1	31	NA	NA	2.426511261	3.6	124.6	2.65	97.1	73.61	3.9706	CC	0	0.4585	AG	1	0.3897	GG	0	0.2401	CT	1	0.2349	TT	2	-1.0828	CC	2	-0.5902
2	2	63	151.2	52	22.7457238	0	0	0	60	NA	NA	1.86332286	2.46	105.1	1.85	102.8	75.2	4.2107	CC	0	0.4585	AG	1	0.3897	AG	1	0.2401	CT	1	0.2349	TT	2	-1.0828	CC	2	-0.5902
2	2	29	163	60	22.58270917	0	0	0	22	NA	NA	1.72427587	2.48	79.74	1.87	60.71	75.4	3.2308	CC	0	0.4585	GG	0	0.3897	AG	1	0.2401	CT	1	0.2349	TT	2	-1.0828	TC	1	-0.5902
2	2	74	150	52	23.11111111	0	0	0	40	NA	NA	2.73239376	1.78	82.02	1.07	70.39	60.11	3.821	CC	0	0.4585	GG	0	0.3897	AG	1	0.2401	CT	1	0.2349	TT	2	-1.0828	CC	2	-0.5902
2	2	38	162.5	67.9	25.71360947	0	0	0	1	71	NA	2.981365509	4.25	135.8	2.93	110.6	68.9	4.0559	CC	0	0.4585	GG	0	0.3897	AG	1	0.2401	CC	2	0.2349	TT	2	-1.0828	CC	2	-0.5902
2	2	82	153	49	20.93212012	0	0	0	50	NA	NA	2.255272505	1.71	83.82	0.76	59.37	44.44	3.5228	CC	0	0.4585	AA	2	0.3897	AA	2	0.2401	TT	0	0.2349	CT	1	-1.0828	CC	2	-0.5902
2	2	38	153	42	17.94181725	1	80	1	37	248.5	16	3.041392685	2.72	98.9	2.62	98.5	96.3	3.3856	CC	0	0.4585	AG	1	0.3897	AG	1	0.2401	TT	0	0.2349	TT	2	-1.0828	TC	1	-0.5902
1	2	34	181.8972404	52	15.71632941	2	25	1	29	410	NA	3.733197265	4.42	70.81	3.38	76.5	77.53	4.2159	CC	0	0.4585	AG	1	0.3897	AA	2	0.2401	TT	0	0.2349	TT	2	-1.0828	CC	2	-0.5902
1	2	70	163.1900585	75.7	28.42552427	1	1800	2	65	NA	NA	1.886490725	2.66	80	1.56	57	58.6	3.821	CC	0	0.4585	GG	0	0.3897	AG	1	0.2401	CT	1	0.2349	TT	2	-1.0828	CC	2	-0.5902
2	2	61	145	56	26.63495838	0	0	0	59	609	103	2.447158031	2.48	109.7	1.81	88.3	73	3.5861	CC	0	0.4585	GG	0	0.3897	AG	1	0.2401	TT	0	0.2349	TT	2	-1.0828	CC	2	-0.5902
2	2	36	161	50	19.28937927	0	0	0	30	200	NA	2.436162647	2.91	90	2.52	91	86.6	3.821	CC	0	0.4585	GG	0	0.3897	AG	1	0.2401	CT	1	0.2349	TT	2	-1.0828	CC	2	-0.5902
2	2	71	145	55	26.15933413	0	0	0	65	NA	NA	2.342422681	1.84	81.8	1.24	76.4	67.29	2.3716	TC	1	0.4585	GG	0	0.3897	AG	1	0.2401	TT	0	0.2349	CT	1	-1.0828	TC	1	-0.5902
2	2	57	147	62	28.69174881	0	0	0	35	81.12	NA	1.929418926	2.58	109	2.13	115	82.6	4.2055	CC	0	0.4585	AG	1	0.3897	GG	0	0.2401	CC	2	0.2349	TT	2	-1.0828	CC	2	-0.5902
2	2	78	147	53.5	24.7582026	0	0	0	55	NA	NA	1.903089987	1.2	58.5	0.81	62.8	67.5	3.5809	CC	0	0.4585	GG	0	0.3897	GG	0	0.2401	CT	1	0.2349	TT	2	-1.0828	CC	2	-0.5902
1	2	19	163	50	18.81892431	0	0	0	18	184.8	NA	2.499687083	3.53	85.7	3.32	81.2	94.1	4.4456	CC	0	0.4585	AG	1	0.3897	AG	1	0.2401	CC	2	0.2349	TT	2	-1.0828	CC	2	-0.5902
2	2	52	156.5	45.1	18.4139881	1	540	2	51	240	9	1.811575006	2.77	100.4	1.69	73.8	61.1	4.2107	CC	0	0.4585	AG	1	0.3897	AG	1	0.2401	CT	1	0.2349	TT	2	-1.0828	CC	2	-0.5902
2	2	40	164.8	84.1	30.96574842	0	0	0	20	201	NA	2.868056362	3.46	106.1	2.82	102.2	81.5	4.0611	CC	0	0.4585	GG	0	0.3897	AA	2	0.2401	CT	1	0.2349	TT	2	-1.0828	CC	2	-0.5902
2	2	59	159	59	23.33768443	0	0	0	22	560	47	1.51851394	3.7	135	1.61.6	NA	42.8	4.5196	TC	1	0.4585	GG	0	0.3897	AA	2	0.2401	CT	1	0.2349	TT	2	-1.0828	CC	2	-0.5902
2	2	31	169.9715072	53	18.34524933	0	0	0	29	137	NA	2.198657087	3.94	110.5	3.73	122.2	94.7	4.6692	TC	1	0.4585	AG	1	0.3897	AG	1	0.2401	CT	1	0.2349	TT	2	-1.0828	CC	2	-0.5902
2	2	51	153.6	85.1	36.07008192	1	10	1	20	825	NA	2.763427994	1.32	49.1	0.92	40.9	69.7	3.9758	CC	0	0.4585	AG	1	0.3897	AG	1	0.2401	TT	0	0.2349	TT	2	-1.0828	CC	2	-0.5902
2	2	82	135	41	22.49657064	0	0	0	76	NA	NA	2.096910013	1.1	60.4	0.79	92.9	71.8	4.0738	TC	1	0.4585	AG	1	0.3897	GG	0	0.2401	CC	2	0.2349	TT	2	-1.0828	TC	1	-0.5902
1	2	56	164	74	27.51338489	1	200	1	21	367.2	NA	2.252853031	4.31	122	2.94	103	68.2	4.2159	CC	0	0.4585	AG	1	0.3897	AA	2	0.2401	TT	0	0.2349	TT	2	-1.0828	CC	2	-0.5902
2	2	76	145	39	18.54934602	2	960	2	50	469	NA	2.361727836	2.79	141.6	1.83	118.8	65.59	4.5839	TC	1	0.4585	AA	2	0.3897	GG	0	0.2401	TT	0	0.2349	TT	2	-1.0828	CC	2	-0.5902
2	2	23	153.7	44.6	18.87935373	1	60	1	1	310.5	39	3.142389466	3.12	96.9	2.6	90.6	83.3	3.5861	CC	0	0.4585	GG	0	0.3897	AG	1	0.2401	TT	0	0.2349	TT	2	-1.0828	CC	2	-0.5902
2	2	50	150.5890419	71	31.30917387	0	0	0	39	310	NA	1.136720567	2.18	83.5	1.72	77.9	78.91	5.0424	TT	2	0.4585	AA	2	0.3897	GG	0	0.2401	TT	0	0.2349	TT	2	-1.0828	CC	2	-0.5902
2	2	71	145	58	27.5862069	1	450	2	68	229.68	NA	2.812244697	2.41	113	2.1	148	87.1	4.4343	TC	1	0.4585	AG	1	0.3897	AG	1	0.2401	TT	0	0.2349	TT	2	-1.0828	CC	2	-0.5902
2	2	36	166.7	51.3	18.46061502	0	0	0	5	116	13	2.617000341	3.4	112.6	3.11	105.8	91.5	4.0559	CC	0	0.4585	GG	0	0.3897	AG	1	0.2401	CC	2	0.2349	TT	2	-1.0828	CC	2	-0.5902
1	2	82	163.8	61.9	23.07081062	1	10	1	82	308	NA	1.913813852	3.34	106.7	2.48	102.5	74.25	2.893	CC	0	0.4585	AG	1	0.3897	AG	1	0.2401	TT	0	0.2349	CT	1	-1.0828	CC	2	-0.5902
1	2	75	163	49	18.44254582	1	220	2	57	NA	NA	3.204119983	4.31	137.7	2.83	132.9	65.7	4.6004	CC	0	0.4585	AA	2	0.3897	AG	1	0.2401	CT	1	0.2349	TT	2	-1.0828	CC	2	-0.5902
2	2	19	166.2	64.1	23.20577038	0	0	0	4	182.7	NA	2.068185862	3.93	119.1	3.61	108.4	91.9	4.2338	TC	1	0.4585	AA	2	0.3897	AG	1	0.2401	TT	0	0.2349	TT	2	-1.0828	TC	1	-0.5902
1	2	20	187	82	23.44934084	0	0	0	2	468	NA	2.728353782	6.62	138.2	4.4	97.6	66.5	4.6692	TC	1	0.4585	AG	1	0.3897	AG	1	0.2401	CT	1	0.2349	TT	2	-1.0828	CC	2	-0.5902
2	2	63	150	55	24.44444444	0	0	0	62	472.5	NA	1.591064607	2.23	96.1	1.33	63.6	59.6	3.346	CC	0	0.4585	GG	0	0.3897	GG	0	0.2401	TT	0	0.2349	TT	2	-1.0828	CC	2	-0.5902
2	2	58	153	41.5	17.72822419	0	0	0	51	13.2	NA	2.294466226	NA	NA	1.33	59.1	61.3	4.6056	CC	0	0.4585	AA	2	0.3897	AA	2	0.2401	TT	0	0.2349	TT	2	-1.0828	CC	2	-0.5902
2	2	31	162	53	20.19509221	1	240	2	18	692	NA	2.33243846	1.93	62.3	1.14	37	59.7	4.3191	TC	1	0.4585	AG	1	0.3897	AA	2	0.2401	CT	1	0.2349	TT	2	-1.0828	TC	1	-0.5902
2	2	68	151	56	24.5603263	0	0	0	30	739.2	NA	1.235528447	1.95	82.6	0.92	50	47.1	3.4709	CC	0	0.4585	GG	0	0.3897	AA	2	0.2401	CT	1	0.2349	TT	2	-1.0828	TC	1	-0.5902
2	2	55	166.8	51.1	18.36660168	0	0	0	54	708	61	2.860936621	3.45	114.2	2.61	106.5	75.65	4.2107	CC	0	0.4585	AG	1	0.3897	AG	1	0.2401	CT	1	0.2349	TT	2	-1.0828	CC	2	-0.5902
2	2	71	147.2	58	26.76778119	1	1800	2	65	1390.4	52	2.283301229	1.96	92.9	1.46	87.4	74.49	3.604	TC	1	0.4585	AG	1	0.3897	GG	0	0.2401	TT	0	0.2349	TT	2	-1.0828	TC	1	-0.5902
2	2	83	149.8	62.9	28.03025307	0	0	0	65	258	NA	1.62838893	2.11	109.4	1.07	69.9	48.42	4.6744	TC	1	0.4585	AG	1	0.3897	AA	2	0.2401	TT	0	0.2349	TT	2	-1.0828	CC	2	-0.5902
2	2	69	149.2	57.4	25.78542216	0	0	0	5	204	NA	1.5289167	1.51	70.2	1.38	93.9	91.39	3.5809	CC	0	0.4585	GG	0	0.3897	GG	0	0.2401	CT	1	0.2349	TT	2	-1.0828	CC	2	-0.5902
1	2	24	161.9683679	58.3	22.22327922	1	80	1	24	1097.1	NA	3.118925753	4.75	117.3	4.16	104.5	87.6	4.2159	CC	0	0.4585	AG	1	0.3897	AA	2	0.2401	TT	0	0.2349	TT	2	-1.0828	CC	2	-0.5902
2	2	72	135.4317392	45	24.53418313	0	0	0	64	360	11	2.678518379	1.98	94.3	1.2	86.3	60.6	3.81	TT	2	0.4585	AG	1	0.3897	AG	1	0.2401	TT	0	0.2349	CT	1	-1.0828	CC	2	-0.5902
2	2	57	159.4746912	45	17.69412023	0	0	0	54	608.4	23	3.174350597	2.56	98.5	2.02	89.8	78.9	3.5861	CC	0	0.4585	GG	0	0.3897	AG	1	0.2401	TT	0	0.2349	TT	2	-1.0828	CC	2	-0.5902
2	2	52	148	79	36.06647188	NA	NA	NA	38	365	18	2.225309282	1.8	73.5	1.561.56	77.6	86.7	4.2159	CC	0	0.4585	AG	1	0.3897	AA	2	0.2401	TT	0	0.2349	TT	2	-1.0828	CC	2	-0.5902
1	2	35	167	87	31.19509484	0	0	0	5	117.6	17	2.783903579	3.69	92.9	2.69	71	72.9	4.4291	TC	1	0.4585	AG	1	0.3897	GG	0	0.2401	CT	1	0.2349	TT	2	-1.0828	CC	2	-0.5902
2	2	57	160.3784856	60	23.32700776	1	1320	2	43	1324.8	61	2.418301291	2.58	98.9	1.82	80.2	70.5	4.0559	CC	0	0.4585	GG	0	0.3897	AG	1	0.2401	CC	2	0.2349	TT	2	-1.0828	CC	2	-0.5902
1	2	78	165	53	19.46740129	1	400	2	57	NA	NA	2.631443769	3.46	111.6	2.3	111.1	66.5	3.5809	CC	0	0.4585	GG	0	0.3897	GG	0	0.2401	CT	1	0.2349	TT	2	-1.0828	CC	2	-0.5902
1	2	64	155.2	51.5	21.38079233	0	0	0	60	NA	107	3.031408464	3.56	110.6	2.16	81.5	60.6	3.9129	TT	2	0.4585	GG	0	0.3897	AG	1	0.2401	TT	0	0.2349	TT	2	-1.0828	TC	1	-0.5902
2	2	52	149.7	35.9	16.01956976	1	10	1	50	1702	NA	2.146128036	2.7	105.9	2.02	94.4	74.81	3.5809	CC	0	0.4585	GG	0	0.3897	GG	0	0.2401	CT	1	0.2349	TT	2	-1.0828	CC	2	-0.5902
1	2	63	168	74.2	26.28968254	0	0	0	2	252	NA	1.838849091	3.48	92.6	2.36	75.9	67.82	3.346	CC	0	0.4585	GG	0	0.3897	GG	0	0.2401	TT	0	0.2349	TT	2	-1.0828	CC	2	-0.5902
1	2	75	153.8	59.3	25.06928932	1	600	2	75	798	NA	3.66238002	2.89	97	2.35	126.3	81.3	4.0611	CC	0	0.4585	GG	0	0.3897	AA	2	0.2401	CT	1	0.2349	TT	2	-1.0828	CC	2	-0.5902
1	2	59	166	71	25.76571346	1	640	2	52	422.4	NA	2.209515015	4.28	122.6	3.06	102.7	71.5	4.5952	CC	0	0.4585	AA	2	0.3897	GG	0	0.2401	CC	2	0.2349	TT	2	-1.0828	CC	2	-0.5902
2	2	59	145.8	40.3	18.95788996	0	0	0	43	427	NA	1.69019608	3.15	137.6	2.19	115.3	69.52	4.6857	CC	0	0.4585	AG	1	0.3897	AA	2	0.2401	CC	2	0.2349	TT	2	-1.0828	CC	2	-0.5902
1	2	37	165	61.1	22.4426079	0	0	0	3	141	NA	2	3.56	91.8	3	88.7	86.2	4.0446	TC	1	0.4585	GG	0	0.3897	AG	1	0.2401	TT	0	0.2349	TT	2	-1.0828	CC	2	-0.5902
1	2	84	161.9015628	55	20.9826631	0	0	0	74	510	NA	2.139879086	2.06	72.3	1.34	58.3	65.06	4.2159	CC	0	0.4585	AG	1	0.3897	AA	2	0.2401	TT	0	0.2349	TT	2	-1.0828	CC	2	-0.5902
2	2	58	158	55	22.03172568	1	100	1	48	1156	NA	2.212187604	2.38	94.1	1.7	79.4	71.4	4.4343	TC	1	0.4585	AG	1	0.3897	AG	1	0.2401	TT	0	0.2349	TT	2	-1.0828	CC	2	-0.5902
1	2	65	158	57	22.83287935	0	240	2	63	1566	59	2.5132176	2.72	85.3	1.96	86.7	72.1	4.4456	CC	0	0.4585	AG	1	0.3897	AG	1	0.2401	CC	2	0.2349	TT	2	-1.0828	CC	2	-0.5902
2	2	26	154	43	18.13121943	0	0	0	20	99.6	14	1.301029996	2.6	88.7	2.6	91.5	100	4.3603	CC	0	0.4585	AA	2	0.3897	GG	0	0.2401	CT	1	0.2349	TT	2	-1.0828	CC	2	-0.5902
1	2	52	168	63	22.32142857	1	340	2	36	302.4	22	NA	3.96	108.2	2.88	94.1	72.7	3.346	CC	0	0.4585	GG	0	0.3897	GG	0	0.2401	TT	0	0.2349	TT	2	-1.0828	CC	2	-0.5902
1	2	50	178	80	25.2493372	1	900	2	40	5096	NA	2.31386722	4.76	123.3	3.58	106.2	75.2	3.9758	CC	0	0.4585	AG	1	0.3897	AG	1	0.2401	TT	0	0.2349	TT	2	-1.0828	CC	2	-0.5902
1	2	59	175	80	26.12244898	0	600	2	58	4330.8	17	3.172602931	4.08	110.3	2.92	93.9	71.6	4.4508	CC	0	0.4585	AG	1	0.3897	AA	2	0.2401	CT	1	0.2349	TT	2	-1.0828	CC	2	-0.5902
1	2	74	160	66	25.78125	1	100	1	60	806	NA	3.487421211	3.12	100.3	2.56	121.9	82.1	4.2107	CC	0	0.4585	AG	1	0.3897	AG	1	0.2401	CT	1	0.2349	TT	2	-1.0828	CC	2	-0.5902
2	2	38	155	66	27.47138398	0	0	0	3	585	20	3.944581364	3.46	121.4	2.74	102.2	79.2	4.4291	TC	1	0.4585	AG	1	0.3897	GG	0	0.2401	CT	1	0.2349	TT	2	-1.0828	CC	2	-0.5902
2	2	48	152	52	22.50692521	0	0	0	48	192.7	17	0.84509804	2.73	105.8	2.33	95.9	85.7	3.346	CC	0	0.4585	GG	0	0.3897	GG	0	0.2401	TT	0	0.2349	TT	2	-1.0828	CC	2	-0.5902
2	2	55	142.9249012	57	27.90352398	0	0	0	34	1067.6	70	1.843855423	2.18	90.8	1.421.42	73.6	65.1	4.4508	CC	0	0.4585	AG	1	0.3897	AA	2	0.2401	CT	1	0.2349	TT	2	-1.0828	CC	2	-0.5902
2	2	57	145	48	22.82996433	0	0	0	55	300	NA	2.553883027	2.34	101.4	2.02	104.6	86.3	3.346	CC	0	0.4585	GG	0	0.3897	GG	0	0.2401	TT	0	0.2349	TT	2	-1.0828	CC	2	-0.5902
2	2	74	152	62	26.83518006	0	0	0	67	90	NA	1.897627091	1.7	78	1.32	86.8	77.6	3.821	CC	0	0.4585	GG	0	0.3897	AG	1	0.2401	CT	1	0.2349	TT	2	-1.0828	CC	2	-0.5902
1	2	69	172	61	20.61925365	1	1150	2	42	540.6	54	1.544068044	2.68	77.9	1.72	64.4	64.2	4.2847	TC	1	0.4585	GG	0	0.3897	AA	2	0.2401	TT	0	0.2349	TT	2	-1.0828	CC	2	-0.5902
1	2	73	167	70	25.0995016	1	800	2	64	378	34	2.290034611	1.9	58.1	1.06	44.7	55.8	4.2107	CC	0	0.4585	AG	1	0.3897	AG	1	0.2401	CT	1	0.2349	TT	2	-1.0828	CC	2	-0.5902
1	2	60	182	58	17.50996256	0	0	0	53	896	NA	3.208172527	3.76	99.5	2.02	62.2	53.7	3.2308	CC	0	0.4585	GG	0	0.3897	AG	1	0.2401	CT	1	0.2349	TT	2	-1.0828	TC	1	-0.5902
2	2	48	161	98	37.80718336	1	600	2	48	297.5	NA	2.773054693	3.22	108.4	1.97	79.4	61.18	4.2795	TC	1	0.4585	GG	0	0.3897	AG	1	0.2401	CT	1	0.2349	TT	2	-1.0828	CC	2	-0.5902
2	2	37	159	53	20.96436059	0	0	0	34	680	NA	2.472756449	3.1	99.3	2.56	95.5	82.6	3.2308	CC	0	0.4585	GG	0	0.3897	AG	1	0.2401	CT	1	0.2349	TT	2	-1.0828	TC	1	-0.5902
1	2	35	169	77	26.95984034	1	5	1	5	NA	NA	2.716003344	3.38	83.5	1.68	45	49.7	3.8441	TC	1	0.4585	AG	1	0.3897	AG	1	0.2401	TT	0	0.2349	TT	2	-1.0828	TC	1	-0.5902
1	2	71	169	61	21.3577956	0	0	0	56	218.4	36	1.146128036	3.92	117.7	2.54	102.8	64.8	4.4979	TT	2	0.4585	GG	0	0.3897	GG	0	0.2401	CT	1	0.2349	TT	2	-1.0828	CC	2	-0.5902
1	2	50	170	82	28.37370242	1	400	2	38	1320	81	2.206825876	3.74	99.7	2.8	87.5	74.9	4.4508	CC	0	0.4585	AG	1	0.3897	AA	2	0.2401	CT	1	0.2349	TT	2	-1.0828	CC	2	-0.5902
1	2	67	158	62	24.8357635	1	1200	2	55	80.4	NA	3.176669933	2.9	92.4	1.12	52.1	38.6	4.7036	TC	1	0.4585	AA	2	0.3897	AG	1	0.2401	CC	2	0.2349	TT	2	-1.0828	TC	1	-0.5902
2	2	54	150	47	20.88888889	0	0	0	28	440	96	2.348304863	2.4	95.2	1.74	82.5	72.5	3.7753	CC	0	0.4585	AA	2	0.3897	AG	1	0.2401	TT	0	0.2349	TT	2	-1.0828	TC	1	-0.5902
2	2	51	163	52	19.57168128	2	30	1	40	687.388	100	2.274157849	2.34	85.4	2.1	84.3	89.7	4.2107	CC	0	0.4585	AG	1	0.3897	AG	1	0.2401	CT	1	0.2349	TT	2	-1.0828	CC	2	-0.5902
2	2	62	155	42	17.4817898	0	0	0	57	551.8	NA	2.301029996	1.3	54.4	0.88	46.3	67.7	4.2503	CC	0	0.4585	AA	2	0.3897	AA	2	0.2401	CT	1	0.2349	TT	2	-1.0828	TC	1	-0.5902
2	2	33	164	48	17.84651993	0	0	0	30	470	NA	2.068185862	3.44	113.5	2.94	99.7	85.5	4.3191	TC	1	0.4585	AG	1	0.3897	AA	2	0.2401	CT	1	0.2349	TT	2	-1.0828	TC	1	-0.5902
2	2	48	151	61	26.75321258	1	135	1	46	79.5	13	0.602059991	2.61	101.6	2.1	86.4	80.5	3.5861	CC	0	0.4585	GG	0	0.3897	AG	1	0.2401	TT	0	0.2349	TT	2	-1.0828	CC	2	-0.5902
1	2	64	162.5	59.7	22.60828402	1	100	1	46	774.9	NA	2.579783597	3.15	94.3	1.9	66.7	60.3	3.821	CC	0	0.4585	GG	0	0.3897	AG	1	0.2401	CT	1	0.2349	TT	2	-1.0828	CC	2	-0.5902
1	2	51	167	83.5	29.94011976	0	0	0	21	171.6	60	NA	3.28	89.6	1.88	61.4	57.3	5.0641	TC	1	0.4585	AA	2	0.3897	AA	2	0.2401	TT	0	0.2349	TT	2	-1.0828	CC	2	-0.5902
2	2	31	145	41	19.50059453	1	50	1	30	352.24	NA	NA	2.59	93.9	2.23	89.6	81.9	3.7357	CC	0	0.4585	AG	1	0.3897	GG	0	0.2401	TT	0	0.2349	TT	2	-1.0828	CC	2	-0.5902
2	2	34	156	46.7	19.18967784	0	0	0	34	137.48	NA	1.397940009	2.18	67.2	1.82	67.9	83.4	3.9758	CC	0	0.4585	AG	1	0.3897	AG	1	0.2401	TT	0	0.2349	TT	2	-1.0828	CC	2	-0.5902
1	2	64	168	53	18.77834467	1	500	2	53	259.44	NA	2.281033367	4	107	2.07	67.2	51.7	3.821	CC	0	0.4585	GG	0	0.3897	AG	1	0.2401	CT	1	0.2349	TT	2	-1.0828	CC	2	-0.5902
2	2	20	154	47	19.81784449	0	0	0	4	66.5	NA	0.301029996	2.69	79.6	2.48	84	84.3	3.9758	CC	0	0.4585	AG	1	0.3897	AG	1	0.2401	TT	0	0.2349	TT	2	-1.0828	CC	2	-0.5902
1	2	46	171	60	20.51913409	1	780	2	4	327.36	NA	2.669316881	4.45	115.9	3.02	89.9	67.8	4.079	TC	1	0.4585	AG	1	0.3897	AG	1	0.2401	CT	1	0.2349	TT	2	-1.0828	TC	1	-0.5902
1	2	45	163	58	21.8299522	2	500	2	2	635.2	7	3.285557309	3.6	90.7	1.7	49.7	47.2	4.2795	TC	1	0.4585	GG	0	0.3897	AG	1	0.2401	CT	1	0.2349	TT	2	-1.0828	CC	2	-0.5902
2	2	40	154.5	70.7	29.61845812	1	200	1	40	83.7	17	3.173768823	3.2	116.8	2.62	99.2	81.9	4.4456	CC	0	0.4585	AG	1	0.3897	AG	1	0.2401	CC	2	0.2349	TT	2	-1.0828	CC	2	-0.5902
1	2	77	156.2	75.5	30.94460138	1	1440	2	60	546	20	3.063333359	2.29	77.1	1.34	57	58.5	5.5339	TC	1	0.4585	AA	2	0.3897	AA	2	0.2401	CC	2	0.2349	TT	2	-1.0828	CC	2	-0.5902
2	2	49	166	50.3	18.25373784	0	0	0	49	199.68	NA	2.167317335	3.24	115.7	2.34	90.3	72.2	4.0154	CC	0	0.4585	AA	2	0.3897	AA	2	0.2401	TT	0	0.2349	TT	2	-1.0828	TC	1	-0.5902
2	2	60	152	51	22.07409972	NA	NA	NA	NA	112.1	82	3.01911629	2.92	122.2	2.26	104.1	77.4	4.0611	CC	0	0.4585	GG	0	0.3897	AA	2	0.2401	CT	1	0.2349	TT	2	-1.0828	CC	2	-0.5902
2	2	53	158	61	24.43518667	NA	NA	NA	NA	1582.7	59	2.334453751	2.76	103.4	2.25	89.6	81.5	5.0589	TC	1	0.4585	AA	2	0.3897	AG	1	0.2401	CT	1	0.2349	TT	2	-1.0828	CC	2	-0.5902
2	2	62	147	41.5	19.2049609	0	0	0	62	NA	NA	2.004321374	2.47	105	1.83	105	74	3.9758	CC	0	0.4585	AG	1	0.3897	AG	1	0.2401	TT	0	0.2349	TT	2	-1.0828	CC	2	-0.5902
2	2	65	157	56.3	22.84068319	1	300	2	51	341.6	0	2.802773725	2.26	87.9	1.82	88.4	80.53	3.4709	CC	0	0.4585	GG	0	0.3897	AA	2	0.2401	CT	1	0.2349	TT	2	-1.0828	TC	1	-0.5902
1	2	24	172	62	20.9572742	2	20	1	24	NA	NA	2.503790683	4.79	99.4	3.5	81.2	73	3.821	CC	0	0.4585	GG	0	0.3897	AG	1	0.2401	CT	1	0.2349	TT	2	-1.0828	CC	2	-0.5902
2	2	49	149	68	30.62925093	1	220	2	32	280.5	NA	2.376576957	2.77	109.9	1.85	86.4	66.8	4.1942	TC	1	0.4585	AG	1	0.3897	GG	0	0.2401	TT	0	0.2349	TT	2	-1.0828	CC	2	-0.5902
1	2	39	165	63	23.14049587	1	400	2	37	148.4	NA	2.158362492	3.41	88.3	2.66	77.8	78	3.5176	CC	0	0.4585	AA	2	0.3897	AG	1	0.2401	CT	1	0.2349	CT	1	-1.0828	CC	2	-0.5902
2	2	61	153	48	20.504934	0	0	0	57	475.2	NA	2.374748346	2.69	111.6	1.77	91.7	65.8	4.7036	TC	1	0.4585	AA	2	0.3897	AG	1	0.2401	CC	2	0.2349	TT	2	-1.0828	TC	1	-0.5902
2	2	69	143	37	18.09379432	0	0	0	45	588	NA	2.064457989	1.78	83.6	0.73	50.7	41	4.3655	CC	0	0.4585	AA	2	0.3897	AG	1	0.2401	TT	0	0.2349	TT	2	-1.0828	CC	2	-0.5902
1	2	44	163.5	74	27.68191978	1	220	2	1	130	46	2.021189299	3.6	89.3	2.56	73.6	71.1	4.6004	CC	0	0.4585	AA	2	0.3897	AG	1	0.2401	CT	1	0.2349	TT	2	-1.0828	CC	2	-0.5902
2	2	50	164	73	27.14158239	0	0	0	44	267.6	20	1.612783857	3.36	111.3	2.78	111.2	82.74	4.6004	CC	0	0.4585	AA	2	0.3897	AG	1	0.2401	CT	1	0.2349	TT	2	-1.0828	CC	2	-0.5902
1	2	74	160	65	25.390625	1	600	2	73	100.7	NA	3.468790262	3.32	106	2.86	136	86.1	4.2107	CC	0	0.4585	AG	1	0.3897	AG	1	0.2401	CT	1	0.2349	TT	2	-1.0828	CC	2	-0.5902
2	2	62	157	56.5	22.92182239	0	0	0	62	796.4	NA	2.23299611	2.96	121.3	2.09	105.6	72.3	4.8928	TT	2	0.4585	AG	1	0.3897	AG	1	0.2401	TT	0	0.2349	TT	2	-1.0828	CC	2	-0.5902
1	2	57	168.1	60	21.23321824	1	700	2	55	775	NA	2.271841607	3.75	95.9	2.69	82	71.73	4.3603	CC	0	0.4585	AA	2	0.3897	GG	0	0.2401	CT	1	0.2349	TT	2	-1.0828	CC	2	-0.5902
1	2	65	169	82.9	29.02559434	1	200	1	54	328.86	NA	2.836956737	3.32	96.5	1.84	68.9	55.4	4.2795	TC	1	0.4585	GG	0	0.3897	AG	1	0.2401	CT	1	0.2349	TT	2	-1.0828	CC	2	-0.5902
2	2	33	157	48.7	19.75739381	NA	NA	NA	19	28	6	2.889861721	3.51	NA	NA	NA	NA	3.7357	CC	0	0.4585	AG	1	0.3897	GG	0	0.2401	TT	0	0.2349	TT	2	-1.0828	CC	2	-0.5902
1	2	45	171	87.1	29.78694299	1	200	1	30	718.2	48	2.113943352	3.45	79.9	2.91	78.2	84.35	4.4456	CC	0	0.4585	AG	1	0.3897	AG	1	0.2401	CC	2	0.2349	TT	2	-1.0828	CC	2	-0.5902
1	2	70	158	63	25.23634033	2	100	1	60	230	NA	2.53529412	3.02	95.9	2.48	98.3	82.1	4.0611	CC	0	0.4585	GG	0	0.3897	AA	2	0.2401	CT	1	0.2349	TT	2	-1.0828	CC	2	-0.5902
2	2	35	153	49	20.93212012	0	0	0	24	78.71	NA	0.84509804	2.86	104	2.42	96	84.6	3.346	CC	0	0.4585	GG	0	0.3897	GG	0	0.2401	TT	0	0.2349	TT	2	-1.0828	CC	2	-0.5902
2	2	45	147.9	61.3	28.02361298	1	880	2	22	757.8	65	NA	2.74	104.6	2.14	94.7	78.1	3.5809	CC	0	0.4585	GG	0	0.3897	GG	0	0.2401	CT	1	0.2349	TT	2	-1.0828	CC	2	-0.5902
1	2	73	161.3	60.3	23.17653873	0	0	0	50	159.6	46	3.020775488	2.71	83.6	1.67	64.7	61.6	4.7432	TT	2	0.4585	GG	0	0.3897	AA	2	0.2401	TT	0	0.2349	TT	2	-1.0828	CC	2	-0.5902
2	2	39	153	51	21.78649237	0	0	0	3	81.2	NA	2.780317312	2.77	100	2.33	91	84.1	4.5144	TC	1	0.4585	GG	0	0.3897	AG	1	0.2401	CC	2	0.2349	TT	2	-1.0828	CC	2	-0.5902
2	2	60	160	48	18.75	0	0	0	60	70	NA	2.201397124	2.98	118.3	2.4	113.7	80.5	4.9781	TT	2	0.4585	GG	0	0.3897	AA	2	0.2401	CT	1	0.2349	TT	2	-1.0828	CC	2	-0.5902
1	2	79	163	104	39.14336257	2	1800	2	50	9.71	NA	2.636487896	1.4	45	1.09	54	77.85	4.2795	TC	1	0.4585	GG	0	0.3897	AG	1	0.2401	CT	1	0.2349	TT	2	-1.0828	CC	2	-0.5902
2	2	25	147	44	20.36188625	0	0	0	21	263.2	NA	1.763427994	2.18	77	1.87	69	85.8	4.6692	TC	1	0.4585	AG	1	0.3897	AG	1	0.2401	CT	1	0.2349	TT	2	-1.0828	CC	2	-0.5902
1	2	56	156	53	21.77843524	0	0	0	46	890	NA	2.11058971	2.82	85.7	1.96	80	69.5	3.7357	CC	0	0.4585	AG	1	0.3897	GG	0	0.2401	TT	0	0.2349	TT	2	-1.0828	CC	2	-0.5902
1	2	38	166	64.6	23.44317027	0	0	0	35	553.5	146	2.517195898	4.54	106.1	3.02	81	66.5	3.7357	CC	0	0.4585	AG	1	0.3897	GG	0	0.2401	TT	0	0.2349	TT	2	-1.0828	CC	2	-0.5902
1	2	55	168.3	75.2	26.5490881	0	0	0	50	338.1	59	2.075546961	3.46	NA	2.56	77.1	74	3.821	CC	0	0.4585	GG	0	0.3897	AG	1	0.2401	CT	1	0.2349	TT	2	-1.0828	CC	2	-0.5902
2	2	75	147	67	31.00559952	1	200	1	50	157.14	NA	3.072249898	1.55	74	1.3	95	83.9	4.6056	CC	0	0.4585	AA	2	0.3897	AA	2	0.2401	TT	0	0.2349	TT	2	-1.0828	CC	2	-0.5902
2	2	73	152	52	22.50692521	0	0	0	60	29.52	NA	1.653212514	2.22	100	2.08	132	93.7	4.4343	TC	1	0.4585	AG	1	0.3897	AG	1	0.2401	TT	0	0.2349	TT	2	-1.0828	CC	2	-0.5902
1	2	53	169.5	70	24.36456348	0	0	0	52	120	NA	2.717670503	4.5	123	3.76	123.3	83.6	4.1254	CC	0	0.4585	AA	2	0.3897	GG	0	0.2401	TT	0	0.2349	TT	2	-1.0828	CC	2	-0.5902
2	2	32	160	47	18.359375	0	0	0	29	230	15	1.257678575	3.46	117.3	2.78	97.9	80.3	3.9706	CC	0	0.4585	AG	1	0.3897	GG	0	0.2401	CT	1	0.2349	TT	2	-1.0828	CC	2	-0.5902
1	2	26	158	67	26.83864765	2	60	1	10	180	NA	1.954242509	4.38	113.2	2.82	80.3	64.4	4.0611	CC	0	0.4585	GG	0	0.3897	AA	2	0.2401	CT	1	0.2349	TT	2	-1.0828	CC	2	-0.5902
1	2	49	165	74	27.18089991	2	450	2	42	199.5	NA	3.142076461	3.66	92	3.01	88	82.24	3.5809	CC	0	0.4585	GG	0	0.3897	GG	0	0.2401	CT	1	0.2349	TT	2	-1.0828	CC	2	-0.5902
2	2	51	155	50	20.81165453	0	0	0	50	50	NA	1.492760389	2.26	87.6	1.78	80.4	78.8	4.4343	TC	1	0.4585	AG	1	0.3897	AG	1	0.2401	TT	0	0.2349	TT	2	-1.0828	CC	2	-0.5902
2	2	37	163	68.8	25.89483985	0	0	0	22	157.7	15	1.838849091	1.94	60.4	1.14	40.5	58.8	4.2159	CC	0	0.4585	AG	1	0.3897	AA	2	0.2401	TT	0	0.2349	TT	2	-1.0828	CC	2	-0.5902
2	2	79	153	35.1	14.99423299	0	0	0	30	1848	35	2.46686762	2.16	NA	1.19	72.1	63.3	4.2055	CC	0	0.4585	AG	1	0.3897	GG	0	0.2401	CC	2	0.2349	TT	2	-1.0828	CC	2	-0.5902
2	2	39	153	40.7	17.38647529	0	0	0	1	149.5	21	2.636487896	2.44	84.1	2.31	92.4	94.7	2.4057	CC	0	0.4585	GG	0	0.3897	AG	1	0.2401	TT	0	0.2349	TT	2	-1.0828	TT	0	-0.5902
2	2	53	161	68	26.2335558	0	0	0	40	153.6	41	1.380211242	2.92	100.7	2.51	105	86	4.5144	TC	1	0.4585	GG	0	0.3897	AG	1	0.2401	CC	2	0.2349	TT	2	-1.0828	CC	2	-0.5902
2	2	31	153	68	29.0486565	1	50	1	5	0	10	1.380211242	2.86	93.2	2.14	79.3	74.8	4.6857	CC	0	0.4585	AG	1	0.3897	AA	2	0.2401	CC	2	0.2349	TT	2	-1.0828	CC	2	-0.5902
1	2	72	165	72	26.44628099	1	600	2	30	173.8	NA	1.874481818	1.96	NA	0.98	35.68827385	50	3.2308	CC	0	0.4585	GG	0	0.3897	AG	1	0.2401	CT	1	0.2349	TT	2	-1.0828	TC	1	-0.5902
1	2	45	181.8216517	64	19.35926107	0	0	0	45	70	NA	1.677606953	4.12	106.5	3.36	81.8	81.56	4.6004	CC	0	0.4585	AA	2	0.3897	AG	1	0.2401	CT	1	0.2349	TT	2	-1.0828	CC	2	-0.5902
1	2	65	150	59.4	26.4	2	940	2	65	67.2	NA	1.008600172	NA	NA	NA	NA	NA	3.5809	CC	0	0.4585	GG	0	0.3897	GG	0	0.2401	CT	1	0.2349	TT	2	-1.0828	CC	2	-0.5902
2	2	50	166	54	19.59645812	1	900	2	20	101.2	NA	1.553883027	3.279098874	NA	2.62	102.866117	79.9	4.2107	CC	0	0.4585	AG	1	0.3897	AG	1	0.2401	CT	1	0.2349	TT	2	-1.0828	CC	2	-0.5902
1	2	80	154.6	52.6	22.00730006	1	5	1	75	92	NA	2.957128198	3.181126332	NA	2.09	97.3179363	65.7	4.0559	CC	0	0.4585	GG	0	0.3897	AG	1	0.2401	CC	2	0.2349	TT	2	-1.0828	CC	2	-0.5902
2	2	73	149.3	50.3	22.56567711	1	300	2	NA	88	NA	1.918554531	2.168067227	NA	1.29	77.0793499	59.5	5.0537	TC	1	0.4585	AA	2	0.3897	GG	0	0.2401	CC	2	0.2349	TT	2	-1.0828	CC	2	-0.5902
2	2	45	160	56.3	21.9921875	1	25	1	NA	34.8	NA	2.419955748	2.080808081	NA	1.03	40.79207921	49.5	4.2159	CC	0	0.4585	AG	1	0.3897	AA	2	0.2401	TT	0	0.2349	TT	2	-1.0828	CC	2	-0.5902
2	2	60	155	55	22.89281998	1	300	2	50	462	NA	2.64738297	2.98013245	NA	2.25	107.9136691	75.5	3.5809	CC	0	0.4585	GG	0	0.3897	GG	0	0.2401	CT	1	0.2349	TT	2	-1.0828	CC	2	-0.5902
1	2	74	163.3	54.9	20.58732758	2	450	2	64	421.2	NA	1.996073654	2.610669694	NA	2.3	87.49239197	88.1	3.3856	CC	0	0.4585	AG	1	0.3897	AG	1	0.2401	TT	0	0.2349	TT	2	-1.0828	TC	1	-0.5902
2	2	70	160.8	50.1	19.37606742	0	0	0	60	312	NA	2.51054501	2.479474548	NA	1.51	75.78038743	60.9	3.5861	CC	0	0.4585	GG	0	0.3897	AG	1	0.2401	TT	0	0.2349	TT	2	-1.0828	CC	2	-0.5902
1	2	74	164	58.5	21.75044616	1	1440	2	NA	31.5	NA	2.539076099	2.949438202	NA	1.05	39.56292389	35.6	4.2795	TC	1	0.4585	GG	0	0.3897	AG	1	0.2401	CT	1	0.2349	TT	2	-1.0828	CC	2	-0.5902
2	2	69	152	68.6	29.69182825	0	0	0	23	42.9	NA	NA	1.83	80.6	1.45	71.6	99.3	4.8928	TT	2	0.4585	AG	1	0.3897	AG	1	0.2401	TT	0	0.2349	TT	2	-1.0828	CC	2	-0.5902
1	2	69	162.2	55.1	20.94353077	1	860	2	62	310.5	NA	1.424881637	3.127147766	NA	1.82	66.68620841	58.2	3.9758	CC	0	0.4585	AG	1	0.3897	AG	1	0.2401	TT	0	0.2349	TT	2	-1.0828	CC	2	-0.5902
2	2	76	154.3	51	21.4209301	0	0	0	70	39.6	NA	1.322219295	2.110726644	NA	1.83	106.5440149	86.7	4.8188	TC	1	0.4585	AA	2	0.3897	GG	0	0.2401	CT	1	0.2349	TT	2	-1.0828	CC	2	-0.5902
1	2	82	172	75	25.35154137	0	0	0	75	32.5	NA	0.698970004	2.552301255	NA	1.83	67.32891832	71.7	4.2159	CC	0	0.4585	AG	1	0.3897	AA	2	0.2401	TT	0	0.2349	TT	2	-1.0828	CC	2	-0.5902
2	2	56	156	74	30.40762656	0	0	0	36	165.3	NA	1.775974331	2.84137931	NA	2.06	93.84965831	72.5	3.5809	CC	0	0.4585	GG	0	0.3897	GG	0	0.2401	CT	1	0.2349	TT	2	-1.0828	CC	2	-0.5902
1	2	80	165.4	60.9	22.26108266	0	0	0	75	172.5	NA	2.45484486	3.300970874	NA	2.04	80.42895442	61.8	3.2308	CC	0	0.4585	GG	0	0.3897	AG	1	0.2401	CT	1	0.2349	TT	2	-1.0828	TC	1	-0.5902
2	2	41	164	46	17.10291493	0	0	0	34	369.6	NA	2.904715545	2.869287991	NA	2.7	99.96297668	94.1	3.6205	CC	0	0.4585	AG	1	0.3897	AG	1	0.2401	CT	1	0.2349	TT	2	-1.0828	TC	1	-0.5902
2	2	66	155.7	56	23.09993734	1	50	1	56	400.4	NA	2.096910013	2.36	NA	1.12	56.89900427	67.1	4.1942	TC	1	0.4585	AG	1	0.3897	GG	0	0.2401	TT	0	0.2349	TT	2	-1.0828	CC	2	-0.5902
2	2	55	160	70	27.34375	0	0	0	40	560.7	NA	2.075546961	3.500611995	NA	2.86	124.0780911	81.7	4.4456	CC	0	0.4585	AG	1	0.3897	AG	1	0.2401	CC	2	0.2349	TT	2	-1.0828	CC	2	-0.5902
1	2	72	168	44	15.58956916	1	1000	2	50	0	NA	2.550228353	2.457337884	NA	0.72	25.22775053	29.3	4.664	TC	1	0.4585	AG	1	0.3897	GG	0	0.2401	CC	2	0.2349	TT	2	-1.0828	CC	2	-0.5902
1	2	51	165.7	70.1	25.53130426	1	200	1	41	173.4	NA	1.641474111	3.4	NA	2.89	86.03238866	85	4.2795	TC	1	0.4585	GG	0	0.3897	AG	1	0.2401	CT	1	0.2349	TT	2	-1.0828	CC	2	-0.5902
1	2	29	181.9	84	25.38714643	2	260	2	21	290.4	NA	2.45484486	NA	NA	NA	NA	NA	3.9758	CC	0	0.4585	AG	1	0.3897	AG	1	0.2401	TT	0	0.2349	TT	2	-1.0828	CC	2	-0.5902
1	2	84	163	55.2	20.77609244	1	400	2	50	59.2	NA	1.935003151	3.658940397	NA	2.21	94.52523524	60.4	4.2159	CC	0	0.4585	AG	1	0.3897	AA	2	0.2401	TT	0	0.2349	TT	2	-1.0828	CC	2	-0.5902
2	2	37	160.2	55.3	21.54765968	0	0	0	27	30.4	NA	1.541579244	3.428571429	NA	3.24	119.760479	94.5	4.1942	TC	1	0.4585	AG	1	0.3897	GG	0	0.2401	TT	0	0.2349	TT	2	-1.0828	CC	2	-0.5902
2	2	82	142.7	41.9	20.57624284	0	0	0	NA	259	NA	1.305351369	1.560190507	NA	0.95	71.40709561	60.89	5.0754	CC	0	0.4585	AA	2	0.3897	AA	2	0.2401	CC	2	0.2349	TT	2	-1.0828	CC	2	-0.5902
1	2	62	171	52	17.78324955	1	300	2	45	371	NA	2.862131379	4.341279799	NA	3.46	106.7242443	79.7	4.2107	CC	0	0.4585	AG	1	0.3897	AG	1	0.2401	CT	1	0.2349	TT	2	-1.0828	CC	2	-0.5902
1	2	51	176	63	20.33832645	1	240	2	8	148.4	NA	2.117271296	4.453248811	NA	2.81	75.33512064	63.1	3.7357	CC	0	0.4585	AG	1	0.3897	GG	0	0.2401	TT	0	0.2349	TT	2	-1.0828	CC	2	-0.5902
2	2	62	158	48	19.22768787	1	100	1	40	450	NA	2.26245109	2.689556509	NA	1.88	89.22638823	69.9	5.1277	TT	2	0.4585	AG	1	0.3897	AG	1	0.2401	CT	1	0.2349	TT	2	-1.0828	CC	2	-0.5902
2	2	75	149	49	22.07107788	0	0	0	69	79.3	NA	1.745074792	2.839036755	NA	2.24	138.0160197	78.9	4.2795	TC	1	0.4585	GG	0	0.3897	AG	1	0.2401	CT	1	0.2349	TT	2	-1.0828	CC	2	-0.5902
1	2	75	178	69	21.77755334	1	375	2	50	958.1	NA	2.856124444	2.908545727	NA	1.94	61.98083067	66.7	2.9959	CC	0	0.4585	GG	0	0.3897	AG	1	0.2401	TT	0	0.2349	TT	2	-1.0828	TC	1	-0.5902
2	2	61	150	52	23.11111111	0	0	0	56	79.8	NA	1.900913068	2.589182969	NA	2.25	115.2073733	86.9	3.0991	TC	1	0.4585	GG	0	0.3897	AG	1	0.2401	CT	1	0.2349	TT	2	-1.0828	TT	0	-0.5902
2	2	64	161	60	23.14725512	0	0	0	60	119	NA	NA	1.825136612	NA	1.67	78.44058243	91.5	4.6692	TC	1	0.4585	AG	1	0.3897	AG	1	0.2401	CT	1	0.2349	TT	2	-1.0828	CC	2	-0.5902
1	2	86	157.4	64.4	25.99419732	1	900	2	22	121.8	NA	2.285557309	2.579564489	NA	1.54	74.02422611	59.7	4.4291	TC	1	0.4585	AG	1	0.3897	GG	0	0.2401	CT	1	0.2349	TT	2	-1.0828	CC	2	-0.5902
2	2	72	152	54	23.37257618	0	0	0	42	230.1	NA	2.825426118	1.940063091	NA	1.23	70.08547009	63.4	3.6945	TC	1	0.4585	GG	0	0.3897	AA	2	0.2401	TT	0	0.2349	TT	2	-1.0828	TC	1	-0.5902
2	2	76	157.2	48.5	19.62621966	1	1200	2	NA	401.8	NA	2.356025857	2.36	NA	0.5	28.06781183	21.2	3.7357	CC	0	0.4585	AG	1	0.3897	GG	0	0.2401	TT	0	0.2349	TT	2	-1.0828	CC	2	-0.5902
1	2	72	160	54	21.09375	1	800	2	70	78.4	NA	1.495544338	3.109919571	NA	2.32	90.41309431	74.6	4.4343	TC	1	0.4585	AG	1	0.3897	AG	1	0.2401	TT	0	0.2349	TT	2	-1.0828	CC	2	-0.5902
2	2	65	152.5	63	27.08949207	1	400	2	50	78.1	NA	2.071882007	2.489829129	NA	1.53	79.6875	61.45	3.9242	TC	1	0.4585	GG	0	0.3897	AG	1	0.2401	CC	2	0.2349	TT	2	-1.0828	TC	1	-0.5902
2	2	75	135.7	29	15.74846765	1	500	2	20	0	NA	1.214843848	1.589648799	NA	0.86	64.64221287	54.1	3.0303	CC	0	0.4585	AG	1	0.3897	AG	1	0.2401	CT	1	0.2349	TT	2	-1.0828	TT	0	-0.5902
1	2	84	162	49.5	18.86145405	1	1600	2	74	71.5	NA	1.045322979	2.467866324	NA	0.96	41.70286707	38.9	3.5861	CC	0	0.4585	GG	0	0.3897	AG	1	0.2401	TT	0	0.2349	TT	2	-1.0828	CC	2	-0.5902
2	2	77	148.6	54.8	24.81663765	0	0	0	62	0	29	2.672097858	1.5995116	NA	1.31	83.42886257	81.9	4.2107	CC	0	0.4585	AG	1	0.3897	AG	1	0.2401	CT	1	0.2349	TT	2	-1.0828	CC	2	-0.5902
2	2	61	144.8797621	64	30.49049854	0	0	0	59	470	NA	2.822821645	2.78	117.8	1.66	90.2	59.72	4.2159	CC	0	0.4585	AG	1	0.3897	AA	2	0.2401	TT	0	0.2349	TT	2	-1.0828	CC	2	-0.5902
1	2	65	168	52	18.42403628	1	300	2	48	297.6	78	2.049218023	3.422459893	NA	1.92	62.95081967	56.1	3.4544	TC	1	0.4585	GG	0	0.3897	AG	1	0.2401	TT	0	0.2349	TT	2	-1.0828	TC	1	-0.5902
2	2	78	143.5	49	23.7953599	0	0	0	68	98	7	2.120573931	1.350114416	NA	1.18	82.17270195	87.4	3.5809	CC	0	0.4585	GG	0	0.3897	GG	0	0.2401	CT	1	0.2349	TT	2	-1.0828	CC	2	-0.5902
1	2	76	158.8	56	22.20685367	1	200	1	53	100.8	12	1.913813852	3.260869565	NA	1.65	68.44201095	50.6	4.664	TC	1	0.4585	AG	1	0.3897	GG	0	0.2401	CC	2	0.2349	TT	2	-1.0828	CC	2	-0.5902
1	2	70	159	76.7	30.33898976	1	320	2	8	270	27	2.008600172	3.079056865	NA	2.22	85.84686775	72.1	4.8928	TT	2	0.4585	AG	1	0.3897	AG	1	0.2401	TT	0	0.2349	TT	2	-1.0828	CC	2	-0.5902
2	2	82	160.6	60	23.2627026	1	100	1	62	147	NA	1.977723605	2.419871795	NA	1.51	87.57684723	62.4	4.0394	TC	1	0.4585	GG	0	0.3897	GG	0	0.2401	CT	1	0.2349	TT	2	-1.0828	CC	2	-0.5902
2	2	45	161	50	19.28937927	0	0	0	41	48.6	20	1.278753601	2.599531616	NA	2.22	87.16136631	85.4	4.0154	CC	0	0.4585	AA	2	0.3897	AA	2	0.2401	TT	0	0.2349	TT	2	-1.0828	TC	1	-0.5902
2	2	43	158	88	35.2507611	0	0	0	22	300	NA	1.846955325	3.58	130.7	3.08	123.7	86	3.5809	CC	0	0.4585	GG	0	0.3897	GG	0	0.2401	CT	1	0.2349	TT	2	-1.0828	CC	2	-0.5902
1	2	72	170	68	23.52941176	1	600	2	51	231.2	109	2.779596491	3.076923077	NA	1.4	47.84688995	45.5	3.8389	TC	1	0.4585	AG	1	0.3897	GG	0	0.2401	CT	1	0.2349	TT	2	-1.0828	TC	1	-0.5902
2	2	58	161.5	61	23.38755284	1	10	1	47	52.8	7	1.380211242	2.529032258	NA	1.96	86.26760563	77.5	4.0611	CC	0	0.4585	GG	0	0.3897	AA	2	0.2401	CT	1	0.2349	TT	2	-1.0828	CC	2	-0.5902
2	2	89	148	56	25.56610665	1	250	2	87	148.4	22	1.716003344	2.489270386	NA	1.74	134.5707657	69.9	3.821	CC	0	0.4585	GG	0	0.3897	AG	1	0.2401	CT	1	0.2349	TT	2	-1.0828	CC	2	-0.5902
2	2	67	162	52	19.81405274	0	0	0	37	88	13	1.397940009	2.928870293	NA	2.1	100.7194245	71.7	2.9907	CC	0	0.4585	GG	0	0.3897	GG	0	0.2401	CT	1	0.2349	TT	2	-1.0828	TC	1	-0.5902
1	2	68	167	55	19.72103697	1	624	2	65	180	24	2.113943352	1.910377358	NA	0.81	27.64505119	42.4	4.3655	CC	0	0.4585	AA	2	0.3897	AG	1	0.2401	TT	0	0.2349	TT	2	-1.0828	CC	2	-0.5902
2	2	77	154.5	53	22.2033703	0	0	0	21	169.4	82	2.657055853	1.749271137	NA	1.2	70.58823529	68.6	5.0754	CC	0	0.4585	AA	2	0.3897	AA	2	0.2401	CC	2	0.2349	TT	2	-1.0828	CC	2	-0.5902
2	2	66	156	53	21.77843524	0	0	0	51	550	NA	1.88592634	2.38	96	1.92	97.2	80.7	4.4343	TC	1	0.4585	AG	1	0.3897	AG	1	0.2401	TT	0	0.2349	TT	2	-1.0828	CC	2	-0.5902
2	2	56	158	65	26.03749399	0	0	0	15	180.6	11	2.440909082	2.230215827	NA	1.55	69.22733363	69.5	4.2107	CC	0	0.4585	AG	1	0.3897	AG	1	0.2401	CT	1	0.2349	TT	2	-1.0828	CC	2	-0.5902
2	2	63	155	74	30.8012487	1	40	1	61	50.4	25	1.041392685	2.729468599	NA	2.26	111.9366023	82.8	4.2847	TC	1	0.4585	GG	0	0.3897	AA	2	0.2401	TT	0	0.2349	TT	2	-1.0828	CC	2	-0.5902
1	2	44	168	68	24.09297052	0	0	0	35	132	38	1.838849091	4.279778393	NA	3.09	84.93677845	72.2	4.1942	TC	1	0.4585	AG	1	0.3897	GG	0	0.2401	TT	0	0.2349	TT	2	-1.0828	CC	2	-0.5902
1	2	68	165	54	19.83471074	1	200	1	39	720	71	2.830588669	3.628808864	NA	2.62	91.67249825	72.2	4.3655	CC	0	0.4585	AA	2	0.3897	AG	1	0.2401	TT	0	0.2349	TT	2	-1.0828	CC	2	-0.5902
1	2	68	168	60	21.2585034	0	0	0	51	301	126	3.360214613	4.027777778	NA	2.9	97.77478085	72	4.2107	CC	0	0.4585	AG	1	0.3897	AG	1	0.2401	CT	1	0.2349	TT	2	-1.0828	CC	2	-0.5902
2	2	82	162	64.2	24.46273434	0	0	0	NA	NA	NA	2.049218023	NA	NA	1.6	NA	NA	4.7545	TC	1	0.4585	GG	0	0.3897	AA	2	0.2401	CC	2	0.2349	TT	2	-1.0828	CC	2	-0.5902
2	2	68	146.2	36.3	16.98290107	0	0	0	42	NA	NA	2.709269961	NA	NA	0.66	NA	NA	3.8158	CC	0	0.4585	GG	0	0.3897	GG	0	0.2401	CC	2	0.2349	TT	2	-1.0828	CC	2	-0.5902
2	2	47	159	56.8	22.46746569	0	0	0	NA	1690	243	3.153509989	NA	NA	2.49	NA	NA	3.5861	CC	0	0.4585	GG	0	0.3897	AG	1	0.2401	TT	0	0.2349	TT	2	-1.0828	CC	2	-0.5902
2	2	66	156	50.9	20.91551611	1	20	1	NA	1090	101	1.959041392	NA	NA	1.97	NA	NA	4.079	TC	1	0.4585	AG	1	0.3897	AG	1	0.2401	CT	1	0.2349	TT	2	-1.0828	TC	1	-0.5902
2	2	44	159.2	71.7	28.2900053	0	0	0	NA	1267	117	2.318063335	NA	NA	2.4	NA	NA	4.2107	CC	0	0.4585	AG	1	0.3897	AG	1	0.2401	CT	1	0.2349	TT	2	-1.0828	CC	2	-0.5902
1	2	54	180	80	24.69135802	1	400	2	NA	566	117	2.587710965	NA	NA	1.53	NA	NA	4.0446	TC	1	0.4585	GG	0	0.3897	AG	1	0.2401	TT	0	0.2349	TT	2	-1.0828	CC	2	-0.5902
1	2	67	167	71.9	25.78077378	1	150	1	NA	NA	NA	2.521138084	NA	NA	2.4	NA	NA	5.6027	TT	2	0.4585	AG	1	0.3897	AA	2	0.2401	CC	2	0.2349	TT	2	-1.0828	CC	2	-0.5902
1	2	55	170	53	18.33910035	1	2800	2	NA	1472	32	3.413467413	NA	NA	0.49	NA	NA	3.5861	CC	0	0.4585	GG	0	0.3897	AG	1	0.2401	TT	0	0.2349	TT	2	-1.0828	CC	2	-0.5902
1	2	88	159	51.4	20.33147423	1	300	2	NA	1189	172	2.26245109	NA	NA	161	NA	NA	4.2055	CC	0	0.4585	AG	1	0.3897	GG	0	0.2401	CC	2	0.2349	TT	2	-1.0828	CC	2	-0.5902
1	2	65	161	66	25.46198063	1	576	2	NA	NA	NA	3.137354111	NA	NA	2.32	NA	NA	3.821	CC	0	0.4585	GG	0	0.3897	AG	1	0.2401	CT	1	0.2349	TT	2	-1.0828	CC	2	-0.5902
1	2	68	161	51	19.67516685	0	0	0	NA	826	91	2.738780558	NA	NA	1.72	NA	NA	4.0154	CC	0	0.4585	AA	2	0.3897	AA	2	0.2401	TT	0	0.2349	TT	2	-1.0828	TC	1	-0.5902
1	2	80	157	56	22.7189744	0	0	0	NA	510	115	3.06069784	NA	NA	1.48	NA	NA	4.6692	TC	1	0.4585	AG	1	0.3897	AG	1	0.2401	CT	1	0.2349	TT	2	-1.0828	CC	2	-0.5902
2	2	78	148	37	16.89189189	0	0	0	62	NA	NA	2.507855872	NA	NA	0.64	NA	NA	4.1997	TT	2	0.4585	AA	2	0.3897	AG	1	0.2401	TT	0	0.2349	CT	1	-1.0828	CC	2	-0.5902
1	2	71	165	58	21.30394858	0	0	0	NA	278	61	2.40654018	NA	NA	0.7	NA	NA	4.2795	TC	1	0.4585	GG	0	0.3897	AG	1	0.2401	CT	1	0.2349	TT	2	-1.0828	CC	2	-0.5902
2	2	75	155	53	22.0603538	0	0	0	NA	730	157	1.72427587	NA	NA	0.86	NA	NA	4.1942	TC	1	0.4585	AG	1	0.3897	GG	0	0.2401	TT	0	0.2349	TT	2	-1.0828	CC	2	-0.5902
2	2	56	153	69	29.47584262	0	0	0	NA	263	16	NA	NA	NA	NA	NA	NA	3.8262	CC	0	0.4585	GG	0	0.3897	AA	2	0.2401	TT	0	0.2349	TT	2	-1.0828	CC	2	-0.5902
1	2	81	155	51.3	21.35275754	0	0	0	57	NA	NA	3.114944416	NA	NA	1.63	NA	NA	3.9706	CC	0	0.4585	AG	1	0.3897	GG	0	0.2401	CT	1	0.2349	TT	2	-1.0828	CC	2	-0.5902
2	2	78	148	39	17.80496713	1	100	1	NA	663	41	3.153509989	NA	NA	0.99	NA	NA	3.7357	CC	0	0.4585	AG	1	0.3897	GG	0	0.2401	TT	0	0.2349	TT	2	-1.0828	CC	2	-0.5902
1	2	79	164	81	30.11600238	1	600	2	NA	272	37	1.857332496	NA	NA	1.13	NA	NA	4.5196	TC	1	0.4585	GG	0	0.3897	AA	2	0.2401	CT	1	0.2349	TT	2	-1.0828	CC	2	-0.5902
1	2	60	163	43	16.18427491	1	2500	2	NA	38	14	0	NA	NA	0.29	NA	NA	3.5809	CC	0	0.4585	GG	0	0.3897	GG	0	0.2401	CT	1	0.2349	TT	2	-1.0828	CC	2	-0.5902
1	2	75	165	58	21.30394858	0	0	0	NA	309	46	1.579783597	NA	NA	1.41	NA	NA	4.4456	CC	0	0.4585	AG	1	0.3897	AG	1	0.2401	CC	2	0.2349	TT	2	-1.0828	CC	2	-0.5902
2	2	77	145	43	20.45184304	0	0	0	NA	1070	133	3.152288344	NA	NA	0.75	NA	NA	3.6893	TC	1	0.4585	GG	0	0.3897	AG	1	0.2401	CT	1	0.2349	TT	2	-1.0828	TC	1	-0.5902
2	2	90	149	48	21.62064772	0	0	0	NA	630	81	2.814247596	NA	NA	0.62	NA	NA	4.4508	CC	0	0.4585	AG	1	0.3897	AA	2	0.2401	CT	1	0.2349	TT	2	-1.0828	CC	2	-0.5902
1	2	81	160	55	21.484375	1	2400	2	NA	1283	106	0.698970004	NA	NA	0.66	NA	41.77	4.0559	CC	0	0.4585	GG	0	0.3897	AG	1	0.2401	CC	2	0.2349	TT	2	-1.0828	CC	2	-0.5902
1	2	79	162.5	69	26.13017751	1	780	2	NA	NA	NA	1.217483944	NA	NA	2.09	NA	86.36	3.9242	TC	1	0.4585	GG	0	0.3897	AG	1	0.2401	CC	2	0.2349	TT	2	-1.0828	TC	1	-0.5902
2	1	56	157.9	44.4	17.8	0	0	0	NA	NA	NA	2.100370545	2.2	84	1.848	80.472103	84	3.4657	CC	0	0.4585	GG	0	0.3897	AG	1	0.2401	CC	2	0.2349	TT	2	-1.0828	TC	1	-0.5902
2	1	34	151	51.6	22.6	0	0	0	NA	NA	NA	2.326335861	3	108	2.19	85.63643441	73	3.5809	CC	0	0.4585	GG	0	0.3897	GG	0	0.2401	CT	1	0.2349	TT	2	-1.0828	CC	2	-0.5902
2	1	41	164.9	56.1	20.6	0	0	0	NA	NA	NA	2.361727836	3.5	119	2.94	106.5862981	84	4.0611	CC	0	0.4585	GG	0	0.3897	AA	2	0.2401	CT	1	0.2349	TT	2	-1.0828	CC	2	-0.5902
2	1	47	157.9	53.6	21.49812232	0	0	0	NA	NA	NA	1.36361198	3.1	116	2.511	102.677838	81	4.005	CC	0	0.4585	AA	2	0.3897	GG	0	0.2401	CC	2	0.2349	TT	2	-1.0828	TC	1	-0.5902
2	1	47	153.4	47.5	20.18565705	0	0	0	NA	NA	NA	1.456366033	3	114	2.52	107.0297114	84	3.821	CC	0	0.4585	GG	0	0.3897	AG	1	0.2401	CT	1	0.2349	TT	2	-1.0828	CC	2	-0.5902
2	1	45	164.8	51.1	18.8	0	0	0	NA	NA	NA	1.36361198	2.9	104	2.755	106.4395955	95	4.4343	TC	1	0.4585	AG	1	0.3897	AG	1	0.2401	TT	0	0.2349	TT	2	-1.0828	CC	2	-0.5902
2	1	66	149.8	60.8	27.1	0	0	0	NA	NA	NA	1.534026106	2.2	95	1.826	97.90057653	83	4.9041	TC	1	0.4585	AG	1	0.3897	AG	1	0.2401	CC	2	0.2349	TT	2	-1.0828	CC	2	-0.5902
2	1	51	149	51.8	23.3	0	0	0	NA	NA	NA	1.193124598	2.4	96	2.112	97.62900976	88	3.7357	CC	0	0.4585	AG	1	0.3897	GG	0	0.2401	TT	0	0.2349	TT	2	-1.0828	CC	2	-0.5902
2	1	46	153.7	45.9	19.4296488	0	0	0	NA	NA	NA	2.387389826	1.5	57	1.29	54.98223651	86	3.9706	CC	0	0.4585	AG	1	0.3897	GG	0	0.2401	CT	1	0.2349	TT	2	-1.0828	CC	2	-0.5902
2	1	46	154.5	68.9	28.9	0	0	0	NA	NA	NA	2.330413773	2.3	87	1.932	79.76490344	84	4.2795	TC	1	0.4585	GG	0	0.3897	AG	1	0.2401	CT	1	0.2349	TT	2	-1.0828	CC	2	-0.5902
2	1	36	147.4	42.1	19.3770263	0	0	0	NA	NA	NA	1.491361694	1.9	73	1.786	73.59555156	94	4.4508	CC	0	0.4585	AG	1	0.3897	AA	2	0.2401	CT	1	0.2349	TT	2	-1.0828	CC	2	-0.5902
1	1	48	170.6	68.7	23.6	1	100	1	NA	NA	NA	1.856124444	3.7	98	2.923	80.1193502	79	4.2107	CC	0	0.4585	AG	1	0.3897	AG	1	0.2401	CT	1	0.2349	TT	2	-1.0828	CC	2	-0.5902
2	1	45	166.9	55.8	20	1	500	2	NA	NA	NA	1.881384657	2.7	95	2.133	82.18768679	79	3.9758	CC	0	0.4585	AG	1	0.3897	AG	1	0.2401	TT	0	0.2349	TT	2	-1.0828	CC	2	-0.5902
2	1	48	171.3	56.7	19.3	1	9	1	NA	NA	NA	1.63447727	3.1	108	2.852	107.1059241	92	5.2938	TC	1	0.4585	AA	2	0.3897	AG	1	0.2401	CC	2	0.2349	TT	2	-1.0828	CC	2	-0.5902
1	1	50	168.2	83.6	29.5497829	0	0	0	NA	NA	NA	1.564666064	3.7	99	3.219	92.02806856	87	3.5809	CC	0	0.4585	GG	0	0.3897	GG	0	0.2401	CT	1	0.2349	TT	2	-1.0828	CC	2	-0.5902
2	1	70	149.3	68.2	30.6	0	0	0	NA	NA	NA	1.056904851	2.2	101	1.826	103.4720625	83	3.9706	CC	0	0.4585	AG	1	0.3897	GG	0	0.2401	CT	1	0.2349	TT	2	-1.0828	CC	2	-0.5902
1	1	70	161.6	69.3	26.5369204	1	1260	2	NA	NA	NA	3.394451681	NA	NA	NA	NA	NA	4.7545	TC	1	0.4585	GG	0	0.3897	AA	2	0.2401	CC	2	0.2349	TT	2	-1.0828	CC	2	-0.5902
2	1	67	147.3	53.5	24.7	0	0	0	NA	NA	NA	2.064457989	2.2	101	1.76	102.1798365	80	3.9706	CC	0	0.4585	AG	1	0.3897	GG	0	0.2401	CT	1	0.2349	TT	2	-1.0828	CC	2	-0.5902
1	1	47	164.4	60.6	22.42172376	0	0	0	NA	NA	NA	0.875061263	4.3	116	3.612	105.1279056	84	3.9758	CC	0	0.4585	AG	1	0.3897	AG	1	0.2401	TT	0	0.2349	TT	2	-1.0828	CC	2	-0.5902
1	1	49	164.4	51.9	19.2	1	220	2	NA	NA	NA	2.674861141	3.4	92	3.06	89.06305664	90	4.2107	CC	0	0.4585	AG	1	0.3897	AG	1	0.2401	CT	1	0.2349	TT	2	-1.0828	CC	2	-0.5902
1	1	48	169.9	65.8	22.8	1	580	2	NA	NA	NA	1.664641976	3.8	100	3.116	86.24527042	82	4.4343	TC	1	0.4585	AG	1	0.3897	AG	1	0.2401	TT	0	0.2349	TT	2	-1.0828	CC	2	-0.5902
2	1	61	155.1	66.7	27.7	0	0	0	NA	NA	NA	1.346352974	2.4	97	2.088	101.6850668	87	4.2107	CC	0	0.4585	AG	1	0.3897	AG	1	0.2401	CT	1	0.2349	TT	2	-1.0828	CC	2	-0.5902
1	1	59	170.6	70	24.1	2	600	2	NA	NA	NA	1.428134794	3.8	106	2.964	90.59065104	78	3.5861	CC	0	0.4585	GG	0	0.3897	AG	1	0.2401	TT	0	0.2349	TT	2	-1.0828	CC	2	-0.5902
2	1	46	164.7	62.6	23.07741366	0	0	0	NA	NA	NA	2.267171728	3.1	109	2.573	99.75445058	83	3.7357	CC	0	0.4585	AG	1	0.3897	GG	0	0.2401	TT	0	0.2349	TT	2	-1.0828	CC	2	-0.5902
2	1	62	156.5	49.9	20.4	0	0	0	NA	NA	NA	1.790285164	2.3	94	1.794	86.78881389	78	4.9041	TC	1	0.4585	AG	1	0.3897	AG	1	0.2401	CC	2	0.2349	TT	2	-1.0828	CC	2	-0.5902
2	1	66	157.5	50.2	20.23683547	1	138	1	NA	NA	NA	1.495544338	NA	NA	NA	NA	NA	3.5861	CC	0	0.4585	GG	0	0.3897	AG	1	0.2401	TT	0	0.2349	TT	2	-1.0828	CC	2	-0.5902
1	1	56	171	73.2	25	2	432	2	NA	NA	NA	1.660865478	4.4	121	3.476	102.6392962	79	3.9758	CC	0	0.4585	AG	1	0.3897	AG	1	0.2401	TT	0	0.2349	TT	2	-1.0828	CC	2	-0.5902
1	1	60	176.5	78.8	25.3	1	540	2	NA	NA	NA	2.350248018	4	108	2.84	80.09153318	71	4.6692	TC	1	0.4585	AG	1	0.3897	AG	1	0.2401	CT	1	0.2349	TT	2	-1.0828	CC	2	-0.5902
1	1	56	167.8	79.9	28.37676387	1	840	2	NA	NA	NA	1.369215857	3.5	99	2.835	88.01748209	81	3.9758	CC	0	0.4585	AG	1	0.3897	AG	1	0.2401	TT	0	0.2349	TT	2	-1.0828	CC	2	-0.5902
1	1	57	167.9	75.1	26.6	1	800	2	NA	NA	NA	1.849419414	3.7	104	3.145	97.84735812	85	4.6744	TC	1	0.4585	AG	1	0.3897	AA	2	0.2401	TT	0	0.2349	TT	2	-1.0828	CC	2	-0.5902
1	1	47	172.1	70.7	23.9	0	0	0	NA	NA	NA	2.456366033	3.9	102	3.198	86.44910309	82	4.0611	CC	0	0.4585	GG	0	0.3897	AA	2	0.2401	CT	1	0.2349	TT	2	-1.0828	CC	2	-0.5902
1	1	55	168.4	73.6	26	1	870	2	NA	NA	NA	1.800717078	3.6	100	2.88	86.71211578	80	4.6004	CC	0	0.4585	AA	2	0.3897	AG	1	0.2401	CT	1	0.2349	TT	2	-1.0828	CC	2	-0.5902
1	1	63	164.8	62.4	23	1	760	2	NA	NA	NA	1.056904851	3	90	2.46	83.589675	82	4.4456	CC	0	0.4585	AG	1	0.3897	AG	1	0.2401	CC	2	0.2349	TT	2	-1.0828	CC	2	-0.5902
2	1	59	172.7	73.1	24.50940125	0	0	0	NA	NA	NA	1.773786445	3.2	116	2.432	96.13843935	76	4.1942	TC	1	0.4585	AG	1	0.3897	GG	0	0.2401	TT	0	0.2349	TT	2	-1.0828	CC	2	-0.5902
1	1	60	163.2	64.5	24.2	1	660	2	NA	NA	NA	1.63748973	3.3	97	2.871	96.11560387	87	4.0394	TC	1	0.4585	GG	0	0.3897	GG	0	0.2401	CT	1	0.2349	TT	2	-1.0828	CC	2	-0.5902
1	1	58	169.7	70.7	24.55023927	0	0	0	NA	NA	NA	1.46686762	3.7	102	2.997	90.71117562	81	4.2795	TC	1	0.4585	GG	0	0.3897	AG	1	0.2401	CT	1	0.2349	TT	2	-1.0828	CC	2	-0.5902
1	1	53	168.8	68.7	24.1	2	440	2	NA	NA	NA	0.939519253	3.1	84	2.604	76.13915896	84	3.346	CC	0	0.4585	GG	0	0.3897	GG	0	0.2401	TT	0	0.2349	TT	2	-1.0828	CC	2	-0.5902
1	1	54	167	71.8	25.7	1	420	2	NA	NA	NA	1.600972896	4.1	114	3.567	108.3684527	87	3.9706	CC	0	0.4585	AG	1	0.3897	GG	0	0.2401	CT	1	0.2349	TT	2	-1.0828	CC	2	-0.5902
1	1	44	175.3	70.6	23	0	0	0	NA	NA	NA	0.698970004	4.2	105	3.57	89.72518458	85	4.5196	TC	1	0.4585	GG	0	0.3897	AA	2	0.2401	CT	1	0.2349	TT	2	-1.0828	CC	2	-0.5902
1	1	44	168.2	54.7	19.3	2	520	2	NA	NA	NA	1.753583059	4.5	117	3.735	101.5033469	83	4.4343	TC	1	0.4585	AG	1	0.3897	AG	1	0.2401	TT	0	0.2349	TT	2	-1.0828	CC	2	-0.5902
1	1	44	179.3	77.7	24.16909783	2	345	2	NA	NA	NA	2.158362492	4.5	111	3.51	86.53085443	78	4.5196	TC	1	0.4585	GG	0	0.3897	AA	2	0.2401	CT	1	0.2349	TT	2	-1.0828	CC	2	-0.5902
1	1	33	171.6	68.1	23.1	0	0	0	NA	NA	NA	2	4	97	3	73.6087938	75	4.6692	TC	1	0.4585	AG	1	0.3897	AG	1	0.2401	CT	1	0.2349	TT	2	-1.0828	CC	2	-0.5902
1	1	67	164.5	67.8	25.1	1	350	2	NA	NA	NA	2.492760389	3.2	97	2.528	90.65550907	79	3.9758	CC	0	0.4585	AG	1	0.3897	AG	1	0.2401	TT	0	0.2349	TT	2	-1.0828	CC	2	-0.5902
1	1	38	169.6	58.9	20.5	1	55	1	NA	NA	NA	1.568201724	4.4	112	3.388	88.00082824	77	4.1254	CC	0	0.4585	AA	2	0.3897	GG	0	0.2401	TT	0	0.2349	TT	2	-1.0828	CC	2	-0.5902
1	1	57	167.8	57.3	20.4	1	100	1	NA	NA	NA	1.884795364	3.9	109	3.12	94.89408596	80	3.821	CC	0	0.4585	GG	0	0.3897	AG	1	0.2401	CT	1	0.2349	TT	2	-1.0828	CC	2	-0.5902
1	1	39	172.3	57.6	19.4	2	630	2	NA	NA	NA	2.740362689	3.3	81	2.739	68.65337673	83	4.7432	TT	2	0.4585	GG	0	0.3897	AA	2	0.2401	TT	0	0.2349	TT	2	-1.0828	CC	2	-0.5902
1	1	41	180.1	83.6	25.8	2	105	1	NA	NA	NA	1.756636108	5.1	122	4.335	103.4250529	85	2.7382	CC	0	0.4585	GG	0	0.3897	AG	1	0.2401	CT	1	0.2349	CT	1	-1.0828	CC	2	-0.5902
1	1	66	172.4	74	24.89758345	1	960	2	NA	NA	NA	1.463892989	2.4	70	1.8	56.59665451	75	4.9041	TC	1	0.4585	AG	1	0.3897	AG	1	0.2401	CC	2	0.2349	TT	2	-1.0828	CC	2	-0.5902
2	1	46	161	55	21.2	0	0	0	NA	NA	NA	1.666517981	3.4	125	2.754	110.8910891	81	4.2107	CC	0	0.4585	AG	1	0.3897	AG	1	0.2401	CT	1	0.2349	TT	2	-1.0828	CC	2	-0.5902
1	1	44	170.8	74.5	25.53762704	1	560	2	NA	NA	NA	1.996511672	4	104	3.4	90.93826896	85	4.0611	CC	0	0.4585	GG	0	0.3897	AA	2	0.2401	CT	1	0.2349	TT	2	-1.0828	CC	2	-0.5902
1	1	66	167.1	68.5	24.53226638	1	1840	2	NA	NA	NA	2.017033339	3.5	104	2.625	90.31308536	75	4.0559	CC	0	0.4585	GG	0	0.3897	AG	1	0.2401	CC	2	0.2349	TT	2	-1.0828	CC	2	-0.5902
1	1	46	175.1	96.6	31.5	2	560	2	NA	NA	NA	2.646403726	4.5	115	3.915	101.6260163	87	4.6004	CC	0	0.4585	AA	2	0.3897	AG	1	0.2401	CT	1	0.2349	TT	2	-1.0828	CC	2	-0.5902
1	1	43	188.7	107	30	0	0	0	NA	NA	NA	1.292256071	4.6	108	3.726	86.14435981	81	4.4508	CC	0	0.4585	AG	1	0.3897	AA	2	0.2401	CT	1	0.2349	TT	2	-1.0828	CC	2	-0.5902
2	1	57	149.5	51	22.8	0	0	0	NA	NA	NA	0.698970004	2.5	105	2.125	103.4482759	85	4.4508	CC	0	0.4585	AG	1	0.3897	AA	2	0.2401	CT	1	0.2349	TT	2	-1.0828	CC	2	-0.5902
2	1	52	151.1	53.5	23.43283602	0	0	0	NA	NA	NA	1.255272505	2.5	100	2	91.94556822	80	4.0559	CC	0	0.4585	GG	0	0.3897	AG	1	0.2401	CC	2	0.2349	TT	2	-1.0828	CC	2	-0.5902
2	1	60	161.1	61.9	23.9	0	0	0	NA	NA	NA	1.733999287	2.5	98	1.95	85.61643836	78	3.821	CC	0	0.4585	GG	0	0.3897	AG	1	0.2401	CT	1	0.2349	TT	2	-1.0828	CC	2	-0.5902
2	1	34	159.9	56.1	21.94148078	0	0	0	NA	NA	NA	1.982723388	2.4	83	1.824	68.72106481	76	5.0537	TC	1	0.4585	AA	2	0.3897	GG	0	0.2401	CC	2	0.2349	TT	2	-1.0828	CC	2	-0.5902
1	1	56	166.1	68.4	24.8	2	646	2	NA	NA	NA	2.715167358	3.9	109	3.315	102.0534389	85	3.9758	CC	0	0.4585	AG	1	0.3897	AG	1	0.2401	TT	0	0.2349	TT	2	-1.0828	CC	2	-0.5902
2	1	56	152.4	59.2	25.5	0	0	0	NA	NA	NA	2.462397998	2.6	104	2.236	103.9795822	86	3.8606	CC	0	0.4585	AG	1	0.3897	AA	2	0.2401	CT	1	0.2349	TT	2	-1.0828	TC	1	-0.5902
2	1	50	160.3	71.7	27.9	0	0	0	NA	NA	NA	1.505149978	2.7	101	2.538	103.2375289	94	5.299	TC	1	0.4585	AA	2	0.3897	AA	2	0.2401	CT	1	0.2349	TT	2	-1.0828	CC	2	-0.5902
2	1	45	158.9	53.6	21.2	0	0	0	NA	NA	NA	0.903089987	2.8	102	2.296	91.97056942	82	3.5809	CC	0	0.4585	GG	0	0.3897	GG	0	0.2401	CT	1	0.2349	TT	2	-1.0828	CC	2	-0.5902
2	1	41	159.2	52.3	20.6	0	0	0	NA	NA	NA	0.698970004	3.5	125	2.94	115.5891192	84	4.664	TC	1	0.4585	AG	1	0.3897	GG	0	0.2401	CC	2	0.2349	TT	2	-1.0828	CC	2	-0.5902
2	1	31	160.5	50.1	19.4	0	0	0	NA	NA	NA	1.334453751	3	100	2.94	101.9690577	98	4.296	CC	0	0.4585	GG	0	0.3897	AA	2	0.2401	CC	2	0.2349	TT	2	-1.0828	CC	2	-0.5902
2	1	37	156.8	53.8	21.9	0	0	0	NA	NA	NA	1.783903579	3	106	2.85	110.2410097	95	4.2743	TC	1	0.4585	GG	0	0.3897	GG	0	0.2401	CC	2	0.2349	TT	2	-1.0828	CC	2	-0.5902
2	1	64	153.2	50	21.30357423	0	0	0	NA	NA	NA	2.713490543	1.8	76	1.476	76.63226729	82	3.821	CC	0	0.4585	GG	0	0.3897	AG	1	0.2401	CT	1	0.2349	TT	2	-1.0828	CC	2	-0.5902
1	1	58	172.5	59.4	19.96219282	1	420	2	NA	NA	NA	2.068185862	3.9	108	3.549	105.6338028	91	3.8554	CC	0	0.4585	AG	1	0.3897	AG	1	0.2401	CC	2	0.2349	TT	2	-1.0828	TC	1	-0.5902
2	1	31	164	56.1	20.9	0	0	0	NA	NA	NA	1.925312091	3.3	107	2.97	102.7045532	90	4.4343	TC	1	0.4585	AG	1	0.3897	AG	1	0.2401	TT	0	0.2349	TT	2	-1.0828	CC	2	-0.5902
2	1	50	161	58.5	22.56857374	0	0	0	NA	NA	NA	0.698970004	2.9	108	2.465	102.5851457	85	4.2107	CC	0	0.4585	AG	1	0.3897	AG	1	0.2401	CT	1	0.2349	TT	2	-1.0828	CC	2	-0.5902
2	1	52	150.6	44.9	19.8	0	0	0	NA	NA	NA	0.698970004	3.1	123	2.604	120.1367711	84	4.0611	CC	0	0.4585	GG	0	0.3897	AA	2	0.2401	CT	1	0.2349	TT	2	-1.0828	CC	2	-0.5902
1	1	51	165.7	68.8	25.1	0	0	0	NA	NA	NA	2.597695186	4	111	2.92	86.33007859	73	3.7701	CC	0	0.4585	AA	2	0.3897	GG	0	0.2401	CT	1	0.2349	TT	2	-1.0828	TC	1	-0.5902
1	1	47	174.8	75.3	24.64405218	0	0	0	NA	NA	NA	1.968482949	4.2	106	3.612	94.76676845	86	3.4657	CC	0	0.4585	GG	0	0.3897	AG	1	0.2401	CC	2	0.2349	TT	2	-1.0828	TC	1	-0.5902
1	1	56	158.2	71.5	28.6	1	70	1	NA	NA	NA	2.318063335	3.3	99	2.541	88.15950088	77	4.2107	CC	0	0.4585	AG	1	0.3897	AG	1	0.2401	CT	1	0.2349	TT	2	-1.0828	CC	2	-0.5902
2	1	60	152	58.2	25.2	0	0	0	NA	NA	NA	1.029383778	2.8	115	2.324	113.9177811	83	3.6205	CC	0	0.4585	AG	1	0.3897	AG	1	0.2401	CT	1	0.2349	TT	2	-1.0828	TC	1	-0.5902
2	1	60	157.7	56.1	22.6	0	0	0	NA	NA	NA	0.698970004	2.9	115	2.436	111.919418	84	4.824	TC	1	0.4585	AA	2	0.3897	AG	1	0.2401	TT	0	0.2349	TT	2	-1.0828	CC	2	-0.5902
2	1	59	150.6	53.1	23.41232679	0	0	0	NA	NA	NA	1.079181246	1.6	69	1.36	69.64481146	85	4.5144	TC	1	0.4585	GG	0	0.3897	AG	1	0.2401	CC	2	0.2349	TT	2	-1.0828	CC	2	-0.5902
2	1	50	163.5	66.9	25	0	0	0	NA	NA	NA	2.103803721	3.5	126	2.765	108.3467095	79	4.5839	TC	1	0.4585	AA	2	0.3897	GG	0	0.2401	TT	0	0.2349	TT	2	-1.0828	CC	2	-0.5902
2	1	41	157.6	46.6	18.8	0	0	0	NA	NA	NA	1.521138084	3	106	2.52	97.6486212	84	2.9907	CC	0	0.4585	GG	0	0.3897	GG	0	0.2401	CT	1	0.2349	TT	2	-1.0828	TC	1	-0.5902
2	1	41	156.3	49	20.1	0	0	0	NA	NA	NA	2.285557309	2.7	99	2.16	86.90156423	80	4.9041	TC	1	0.4585	AG	1	0.3897	AG	1	0.2401	CC	2	0.2349	TT	2	-1.0828	CC	2	-0.5902
2	1	54	159.9	51.9	20.3	0	0	0	NA	NA	NA	1.025305865	2.6	100	2.418	103.2346869	93	4.079	TC	1	0.4585	AG	1	0.3897	AG	1	0.2401	CT	1	0.2349	TT	2	-1.0828	TC	1	-0.5902
2	1	38	154.4	56	23.5	0	0	0	NA	NA	NA	1.783188691	3.2	114	2.816	109.5547382	88	3.1455	CC	0	0.4585	AG	1	0.3897	GG	0	0.2401	TT	0	0.2349	TT	2	-1.0828	TC	1	-0.5902
2	1	62	148.9	47.5	21.4	0	0	0	NA	NA	NA	2.567026366	2.9	124	2.494	131.1097126	86	4.2107	CC	0	0.4585	AG	1	0.3897	AG	1	0.2401	CT	1	0.2349	TT	2	-1.0828	CC	2	-0.5902
1	1	57	160.8	68.5	26.5	0	0	0	NA	NA	NA	2.227886705	3.4	100	2.788	92.87514926	82	4.6004	CC	0	0.4585	AA	2	0.3897	AG	1	0.2401	CT	1	0.2349	TT	2	-1.0828	CC	2	-0.5902
1	1	56	175.3	75.7	24.6	1	1080	2	NA	NA	NA	1.021189299	4.9	131	3.724	103.7926391	76	4.2159	CC	0	0.4585	AG	1	0.3897	AA	2	0.2401	TT	0	0.2349	TT	2	-1.0828	CC	2	-0.5902
2	1	51	162.1	53.4	20.3	0	0	0	NA	NA	NA	2.820857989	2.4	90	1.968	81.99409643	82	4.8405	CC	0	0.4585	AA	2	0.3897	AA	2	0.2401	CT	1	0.2349	TT	2	-1.0828	CC	2	-0.5902
2	1	61	142.5	51.3	25.3	0	0	0	NA	NA	NA	1.307496038	2.4	106	1.896	106.2639821	79	4.1478	TT	2	0.4585	GG	0	0.3897	AG	1	0.2401	CT	1	0.2349	TT	2	-1.0828	TC	1	-0.5902
2	1	62	149.4	47.6	21.3	2	180	1	NA	NA	NA	2.618048097	2.5	108	2.1	109.5004693	84	4.1254	CC	0	0.4585	AA	2	0.3897	GG	0	0.2401	TT	0	0.2349	TT	2	-1.0828	CC	2	-0.5902
2	1	50	158.5	53.1	21.1	1	408	2	NA	NA	NA	2.315970345	3.1	116	2.666	113.3501259	86	4.6692	TC	1	0.4585	AG	1	0.3897	AG	1	0.2401	CT	1	0.2349	TT	2	-1.0828	CC	2	-0.5902
2	1	38	158.9	56.8	22.5	0	0	0	NA	NA	NA	1.346352974	3.3	115	3.069	116.7696248	93	4.3603	CC	0	0.4585	AA	2	0.3897	GG	0	0.2401	CT	1	0.2349	TT	2	-1.0828	CC	2	-0.5902
2	1	51	162.1	77.7	29.6	1	90	1	NA	NA	NA	1.056904851	2.7	100	2.322	94.29321089	86	4.4343	TC	1	0.4585	AG	1	0.3897	AG	1	0.2401	TT	0	0.2349	TT	2	-1.0828	CC	2	-0.5902
1	1	43	162.1	71.8	27.3	0	0	0	NA	NA	NA	1.791690649	3.6	97	3.024	86.86587908	84	4.4979	TT	2	0.4585	GG	0	0.3897	GG	0	0.2401	CT	1	0.2349	TT	2	-1.0828	CC	2	-0.5902
1	1	59	169.1	68.6	24	2	480	2	NA	NA	NA	1.544068044	3.2	89	2.496	76.74361493	78	3.821	CC	0	0.4585	GG	0	0.3897	AG	1	0.2401	CT	1	0.2349	TT	2	-1.0828	CC	2	-0.5902
2	1	47	168	67.2	23.8	0	0	0	NA	NA	NA	1.904715545	3.5	123	3.045	116.6729394	87	4.2107	CC	0	0.4585	AG	1	0.3897	AG	1	0.2401	CT	1	0.2349	TT	2	-1.0828	CC	2	-0.5902
1	1	57	178.9	82.5	25.8	2	702	2	NA	NA	NA	1.260071388	3.5	93	2.695	73.6417194	77	3.8554	CC	0	0.4585	AG	1	0.3897	AG	1	0.2401	CC	2	0.2349	TT	2	-1.0828	TC	1	-0.5902
1	1	50	181.6	62.2	18.9	2	600	2	NA	NA	NA	2.103803721	4.5	113	3.735	95.96928983	83	3.8606	CC	0	0.4585	AG	1	0.3897	AA	2	0.2401	CT	1	0.2349	TT	2	-1.0828	TC	1	-0.5902
1	1	47	172.8	75.6	25.3	2	540	2	NA	NA	NA	0.77815125	4.3	112	3.569	96.59761726	83	4.296	CC	0	0.4585	GG	0	0.3897	AA	2	0.2401	CC	2	0.2349	TT	2	-1.0828	CC	2	-0.5902
2	1	54	162.3	59.5	22.6	0	0	0	NA	NA	NA	0.913813852	2.6	98	2.054	84.11843876	79	3.7753	CC	0	0.4585	AA	2	0.3897	AG	1	0.2401	TT	0	0.2349	TT	2	-1.0828	TC	1	-0.5902
2	1	60	150.8	52.5	23.1	0	0	0	NA	NA	NA	1.682145076	2	84	1.68	85.31566797	84	4.2795	TC	1	0.4585	GG	0	0.3897	AG	1	0.2401	CT	1	0.2349	TT	2	-1.0828	CC	2	-0.5902
1	1	57	173.3	69.1	23.00810878	1	1120	2	NA	NA	NA	1.481442629	3.5	94	2.765	77.92657585	79	3.4709	CC	0	0.4585	GG	0	0.3897	AA	2	0.2401	CT	1	0.2349	TT	2	-1.0828	TC	1	-0.5902
1	1	55	166.5	64.2	23.2	2	525	2	NA	NA	NA	1.559906625	4	111	3.4	103.7851038	85	3.5861	CC	0	0.4585	GG	0	0.3897	AG	1	0.2401	TT	0	0.2349	TT	2	-1.0828	CC	2	-0.5902
1	1	47	157.8	62	24.89875844	1	240	2	NA	NA	NA	1.330413773	2.7	77	2.43	75.31065646	90	4.2055	CC	0	0.4585	AG	1	0.3897	GG	0	0.2401	CC	2	0.2349	TT	2	-1.0828	CC	2	-0.5902
1	1	45	162	52.8	20.1	0	0	0	NA	NA	NA	2.503790683	4	110	3.48	103.1231585	87	4.1254	CC	0	0.4585	AA	2	0.3897	GG	0	0.2401	TT	0	0.2349	TT	2	-1.0828	CC	2	-0.5902
1	1	50	180	72.8	22.4691358	0	0	0	NA	NA	NA	1.365487985	4.2	107	3.36	87.13480267	80	2.7558	CC	0	0.4585	GG	0	0.3897	GG	0	0.2401	TT	0	0.2349	TT	2	-1.0828	TC	1	-0.5902
2	1	49	158.4	49.4	19.7	0	0	0	NA	NA	NA	1.041392685	2.8	104	2.24	91.59796819	80	3.5809	CC	0	0.4585	GG	0	0.3897	GG	0	0.2401	CT	1	0.2349	TT	2	-1.0828	CC	2	-0.5902
1	1	37	163.8	58.5	21.80359323	0	0	0	NA	NA	NA	1.522444234	3.9	101	3.393	92.32106006	87	4.2107	CC	0	0.4585	AG	1	0.3897	AG	1	0.2401	CT	1	0.2349	TT	2	-1.0828	CC	2	-0.5902
1	1	42	164.8	59.5	21.90799086	0	0	0	NA	NA	NA	1.658011397	2.8	74	2.436	67.06158489	87	4.8405	CC	0	0.4585	AA	2	0.3897	AA	2	0.2401	CT	1	0.2349	TT	2	-1.0828	CC	2	-0.5902
1	1	35	162.8	68.3	25.8	0	0	0	NA	NA	NA	1.413299764	3.3	87	2.508	67.51647402	76	4.0611	CC	0	0.4585	GG	0	0.3897	AA	2	0.2401	CT	1	0.2349	TT	2	-1.0828	CC	2	-0.5902
2	1	54	159.7	45.4	17.8	0	0	0	NA	NA	NA	0.698970004	2.7	103	2.052	86.19203586	76	3.5861	CC	0	0.4585	GG	0	0.3897	AG	1	0.2401	TT	0	0.2349	TT	2	-1.0828	CC	2	-0.5902
2	1	53	152.5	48.1	20.7	0	0	0	NA	NA	NA	1.892094603	2.1	85	1.932	91.57509158	92	3.7357	CC	0	0.4585	AG	1	0.3897	GG	0	0.2401	TT	0	0.2349	TT	2	-1.0828	CC	2	-0.5902
1	1	42	173.8	76.4	25.29261972	1	360	2	NA	NA	NA	3.123851641	3.9	97	3.237	81.9924157	83	4.1254	CC	0	0.4585	AA	2	0.3897	GG	0	0.2401	TT	0	0.2349	TT	2	-1.0828	CC	2	-0.5902
1	1	44	170.4	70.8	24.4	2	360	2	NA	NA	NA	2.717670503	4.5	116	3.375	91.28987219	75	3.5809	CC	0	0.4585	GG	0	0.3897	GG	0	0.2401	CT	1	0.2349	TT	2	-1.0828	CC	2	-0.5902
1	1	68	163.1	66.6	25	0	0	0	NA	NA	NA	2.338456494	3.8	116	3.268	118.29653	86	3.5861	CC	0	0.4585	GG	0	0.3897	AG	1	0.2401	TT	0	0.2349	TT	2	-1.0828	CC	2	-0.5902
2	1	66	152.9	48.7	20.8	0	0	0	NA	NA	NA	0.698970004	2.8	120	2.352	120.6209356	84	4.2847	TC	1	0.4585	GG	0	0.3897	AA	2	0.2401	TT	0	0.2349	TT	2	-1.0828	CC	2	-0.5902
1	1	62	173.9	71.2	23.54403147	1	900	2	NA	NA	NA	1.40654018	3.7	103	2.923	86.66029166	79	2.9907	CC	0	0.4585	GG	0	0.3897	GG	0	0.2401	CT	1	0.2349	TT	2	-1.0828	TC	1	-0.5902
2	1	47	161.3	64	24.6	0	0	0	NA	NA	NA	1.555094449	2.2	80	1.76	71.72457762	80	4.4291	TC	1	0.4585	AG	1	0.3897	GG	0	0.2401	CT	1	0.2349	TT	2	-1.0828	CC	2	-0.5902
2	1	56	155.8	46	19	0	0	0	NA	NA	NA	1.959518377	2.2	86	1.584	68.47439058	72	3.5861	CC	0	0.4585	GG	0	0.3897	AG	1	0.2401	TT	0	0.2349	TT	2	-1.0828	CC	2	-0.5902
2	1	44	160.7	46.9	18.16105565	0	0	0	NA	NA	NA	1.884795364	2.5	89	2.225	85.85700905	89	4.2159	CC	0	0.4585	AG	1	0.3897	AA	2	0.2401	TT	0	0.2349	TT	2	-1.0828	CC	2	-0.5902
2	1	60	148.9	52.9	23.9	0	0	0	NA	NA	NA	1.371067862	2	87	1.62	87.1437359	81	4.3655	CC	0	0.4585	AA	2	0.3897	AG	1	0.2401	TT	0	0.2349	TT	2	-1.0828	CC	2	-0.5902
2	1	60	153.8	55.5	23.5	0	0	0	NA	NA	NA	1.380211242	2.3	94	2.047	97.15340523	89	4.0611	CC	0	0.4585	GG	0	0.3897	AA	2	0.2401	CT	1	0.2349	TT	2	-1.0828	CC	2	-0.5902
2	1	54	150.4	54.6	24.1	0	0	0	NA	NA	NA	1.017033339	2.1	86	1.638	75.62151432	78	4.6004	CC	0	0.4585	AA	2	0.3897	AG	1	0.2401	CT	1	0.2349	TT	2	-1.0828	CC	2	-0.5902
2	1	50	161.1	42.9	16.52974719	0	0	0	NA	NA	NA	2.303196057	2.2	81	2.046	81.99409643	93	4.4456	CC	0	0.4585	AG	1	0.3897	AG	1	0.2401	CC	2	0.2349	TT	2	-1.0828	CC	2	-0.5902
1	1	74	166.9	79.5	28.54003197	1	600	2	NA	NA	NA	1.794488047	2.4	75	1.8	65.25522042	75	5.0537	TC	1	0.4585	AA	2	0.3897	GG	0	0.2401	CC	2	0.2349	TT	2	-1.0828	CC	2	-0.5902
1	1	70	167.7	56.9	20.23234124	1	200	1	NA	NA	NA	2.103803721	3	90	2.22	75.88300221	74	4.3655	CC	0	0.4585	AA	2	0.3897	AG	1	0.2401	TT	0	0.2349	TT	2	-1.0828	CC	2	-0.5902
1	1	53	177.1	63.1	20.11834433	1	960	2	NA	NA	NA	1.598790507	5.2	136	3.276	88.86255924	63	4.4456	CC	0	0.4585	AG	1	0.3897	AG	1	0.2401	CC	2	0.2349	TT	2	-1.0828	CC	2	-0.5902
1	1	53	169.9	67.2	23.27997531	2	495	2	NA	NA	NA	1.848804701	3.4	93	2.856	83.9509032	84	3.6205	CC	0	0.4585	AG	1	0.3897	AG	1	0.2401	CT	1	0.2349	TT	2	-1.0828	TC	1	-0.5902
2	1	63	154.8	50.6	21.1	0	0	0	NA	NA	NA	1.093421685	2.1	89	1.701	84.38399682	81	4.2107	CC	0	0.4585	AG	1	0.3897	AG	1	0.2401	CT	1	0.2349	TT	2	-1.0828	CC	2	-0.5902
2	1	59	159.4	54.7	21.5	1	50	1	NA	NA	NA	0.698970004	2.8	112	2.212	99.82757056	79	3.4709	CC	0	0.4585	GG	0	0.3897	AA	2	0.2401	CT	1	0.2349	TT	2	-1.0828	TC	1	-0.5902
2	1	61	155.2	56.4	23.4	0	0	0	NA	NA	NA	1.71432976	2.1	86	1.827	87.06587985	87	4.4343	TC	1	0.4585	AG	1	0.3897	AG	1	0.2401	TT	0	0.2349	TT	2	-1.0828	CC	2	-0.5902
2	1	36	156.1	54.7	22.4	1	220	2	NA	NA	NA	1.294466226	2.9	104	2.465	94.79751251	85	3.5861	CC	0	0.4585	GG	0	0.3897	AG	1	0.2401	TT	0	0.2349	TT	2	-1.0828	CC	2	-0.5902
2	1	46	157.6	43.5	17.5	0	0	0	NA	NA	NA	0.968482949	2.9	106	2.523	102.0324871	87	4.3603	CC	0	0.4585	AA	2	0.3897	GG	0	0.2401	CT	1	0.2349	TT	2	-1.0828	CC	2	-0.5902
2	1	38	161.8	59.2	22.6	0	0	0	NA	NA	NA	1.240549248	3.1	107	2.666	99.31582432	86	4.079	TC	1	0.4585	AG	1	0.3897	AG	1	0.2401	CT	1	0.2349	TT	2	-1.0828	TC	1	-0.5902
2	1	45	157.5	53.3	21.5	2	210	2	NA	NA	NA	0.698970004	2.6	95	2.158	89.06882591	83	4.0394	TC	1	0.4585	GG	0	0.3897	GG	0	0.2401	CT	1	0.2349	TT	2	-1.0828	CC	2	-0.5902
1	1	78	165.2	58.2	21.32568052	1	880	2	NA	NA	NA	1.774516966	2.9	94	2.291	88.96797153	79	3.5861	CC	0	0.4585	GG	0	0.3897	AG	1	0.2401	TT	0	0.2349	TT	2	-1.0828	CC	2	-0.5902
1	1	61	166.3	71.6	25.88978977	1	2150	2	NA	NA	NA	1.705007959	2.6	75	1.924	61.2745098	74	4.3603	CC	0	0.4585	AA	2	0.3897	GG	0	0.2401	CT	1	0.2349	TT	2	-1.0828	CC	2	-0.5902
2	1	61	159.7	61.9	24.3	0	0	0	NA	NA	NA	1.562292864	2.6	105	2.158	101.5509601	83	4.0842	TC	1	0.4585	AG	1	0.3897	AA	2	0.2401	TT	0	0.2349	TT	2	-1.0828	TC	1	-0.5902
1	1	53	157.7	63.3	25.45307888	1	460	2	NA	NA	NA	0.698970004	2.8	81	2.408	79.59671	86	4.0611	CC	0	0.4585	GG	0	0.3897	AA	2	0.2401	CT	1	0.2349	TT	2	-1.0828	CC	2	-0.5902
1	1	49	180.3	82.5	25.4	2	290	2	NA	NA	NA	1.356025857	5.3	132	4.134	104.0397889	78	3.7357	CC	0	0.4585	AG	1	0.3897	GG	0	0.2401	TT	0	0.2349	TT	2	-1.0828	CC	2	-0.5902
1	1	40	177.3	67.9	21.59992798	1	160	1	NA	NA	NA	1.850033258	4.3	106	3.741	93.02781042	87	4.9041	TC	1	0.4585	AG	1	0.3897	AG	1	0.2401	CC	2	0.2349	TT	2	-1.0828	CC	2	-0.5902
1	1	61	166.1	51.5	18.7	0	0	0	NA	NA	NA	1.348304863	3.2	92	2.592	84.04447892	81	3.9758	CC	0	0.4585	AG	1	0.3897	AG	1	0.2401	TT	0	0.2349	TT	2	-1.0828	CC	2	-0.5902
2	1	49	154.9	54.9	22.9	0	0	0	NA	NA	NA	0.968482949	2.5	96	2.175	94.63179628	87	3.5809	CC	0	0.4585	GG	0	0.3897	GG	0	0.2401	CT	1	0.2349	TT	2	-1.0828	CC	2	-0.5902
1	1	34	170.6	71.1	24.4	0	0	0	NA	NA	NA	1.829303773	4.6	114	3.864	97.2180676	84	4.9093	TC	1	0.4585	AG	1	0.3897	AA	2	0.2401	CT	1	0.2349	TT	2	-1.0828	CC	2	-0.5902
1	1	51	177.2	90.9	28.9	1	1200	2	NA	NA	NA	0.991226076	3.4	88	2.89	76.8578395	85	4.9093	TC	1	0.4585	AG	1	0.3897	AA	2	0.2401	CT	1	0.2349	TT	2	-1.0828	CC	2	-0.5902
2	1	51	143.5	41.4	20.10465102	0	0	0	NA	NA	NA	0.897627091	1.6	66	1.392	68.96551724	87	3.9706	CC	0	0.4585	AG	1	0.3897	GG	0	0.2401	CT	1	0.2349	TT	2	-1.0828	CC	2	-0.5902
1	1	62	163.4	52.1	19.51343018	0	0	0	NA	NA	NA	2.161368002	2.6	77	2.08	70.74518259	80	4.2795	TC	1	0.4585	GG	0	0.3897	AG	1	0.2401	CT	1	0.2349	TT	2	-1.0828	CC	2	-0.5902
1	1	61	168.4	61.4	21.7	2	840	2	NA	NA	NA	2.390935107	3.4	96	2.652	81.85367082	78	4.6527	TT	2	0.4585	AG	1	0.3897	GG	0	0.2401	TT	0	0.2349	TT	2	-1.0828	CC	2	-0.5902
1	1	57	163.3	60.4	22.6	2	555	2	NA	NA	NA	1.786751422	3.3	94	2.706	86.96212316	82	3.8554	CC	0	0.4585	AG	1	0.3897	AG	1	0.2401	CC	2	0.2349	TT	2	-1.0828	TC	1	-0.5902
1	1	62	160.4	64.9	25.2	2	840	2	NA	NA	NA	1.611723308	3.6	109	2.916	101.3844218	81	3.9129	TT	2	0.4585	GG	0	0.3897	AG	1	0.2401	TT	0	0.2349	TT	2	-1.0828	TC	1	-0.5902
2	1	42	151.7	42.2	18.3	0	0	0	NA	NA	NA	1.98811284	2.4	90	2.016	83.04268394	84	4.6692	TC	1	0.4585	AG	1	0.3897	AG	1	0.2401	CT	1	0.2349	TT	2	-1.0828	CC	2	-0.5902
1	1	65	163.7	59.3	22.1	1	760	2	NA	NA	NA	1.492760389	2.9	86	2.204	75.98784195	76	3.9758	CC	0	0.4585	AG	1	0.3897	AG	1	0.2401	TT	0	0.2349	TT	2	-1.0828	CC	2	-0.5902
2	1	51	149	45	20.3	0	0	0	NA	NA	NA	1.457881897	2.4	97	2.184	102.2780102	91	4.2055	CC	0	0.4585	AG	1	0.3897	GG	0	0.2401	CC	2	0.2349	TT	2	-1.0828	CC	2	-0.5902
1	1	44	173.6	78.7	26.1	2	780	2	NA	NA	NA	2.868644438	4.7	118	3.572	93.75976664	76	4.2107	CC	0	0.4585	AG	1	0.3897	AG	1	0.2401	CT	1	0.2349	TT	2	-1.0828	CC	2	-0.5902
1	1	49	158.4	67	26.7	1	500	2	NA	NA	NA	1.599883072	3.2	92	2.528	79.30465677	79	3.3856	CC	0	0.4585	AG	1	0.3897	AG	1	0.2401	TT	0	0.2349	TT	2	-1.0828	TC	1	-0.5902
1	1	56	168.3	65	22.94801498	1	680	2	NA	NA	NA	1.096910013	3.5	98	2.73	81.50205264	78	3.8158	CC	0	0.4585	GG	0	0.3897	GG	0	0.2401	CC	2	0.2349	TT	2	-1.0828	CC	2	-0.5902
2	1	54	160.5	66.7	25.9	0	0	0	NA	NA	NA	2.860936621	2.7	104	1.944	85.54319932	72	4.9093	TC	1	0.4585	AG	1	0.3897	AA	2	0.2401	CT	1	0.2349	TT	2	-1.0828	CC	2	-0.5902
2	1	47	153.2	71.3	30.4	1	1	1	NA	NA	NA	1.439332694	2.4	94	2.064	90.07463327	86	4.4291	TC	1	0.4585	AG	1	0.3897	GG	0	0.2401	CT	1	0.2349	TT	2	-1.0828	CC	2	-0.5902
2	1	38	158.5	58.5	23.28613082	2	130	1	NA	NA	NA	2.608526034	3.2	112	2.528	94.48223734	79	4.0611	CC	0	0.4585	GG	0	0.3897	AA	2	0.2401	CT	1	0.2349	TT	2	-1.0828	CC	2	-0.5902
1	1	61	164.1	71.1	26.4	1	330	2	NA	NA	NA	2.28780173	3.5	104	2.905	95.97564204	83	3.2256	CC	0	0.4585	GG	0	0.3897	GG	0	0.2401	CC	2	0.2349	TT	2	-1.0828	TC	1	-0.5902
2	1	51	159.8	55.4	21.7	0	0	0	NA	NA	NA	1.187520721	2.4	91	1.896	79.54450306	79	4.5196	TC	1	0.4585	GG	0	0.3897	AA	2	0.2401	CT	1	0.2349	TT	2	-1.0828	CC	2	-0.5902
1	1	60	171.5	88.6	30.1	0	0	0	NA	NA	NA	1.514547753	3.9	109	3.237	96.50180941	83	4.1942	TC	1	0.4585	AG	1	0.3897	GG	0	0.2401	TT	0	0.2349	TT	2	-1.0828	CC	2	-0.5902
1	1	32	177.2	68.2	21.7	2	120	1	NA	NA	NA	2.161368002	5	118	4.05	95.23367091	81	3.9706	CC	0	0.4585	AG	1	0.3897	GG	0	0.2401	CT	1	0.2349	TT	2	-1.0828	CC	2	-0.5902
2	1	43	159.7	63.5	24.9	0	0	0	NA	NA	NA	1.992111488	3.2	116	2.496	97.56478302	78	4.2055	CC	0	0.4585	AG	1	0.3897	GG	0	0.2401	CC	2	0.2349	TT	2	-1.0828	CC	2	-0.5902
1	1	50	176.6	80.1	25.7	1	175	1	NA	NA	NA	1.428134794	4.5	117	3.69	97.89395703	82	4.4456	CC	0	0.4585	AG	1	0.3897	AG	1	0.2401	CC	2	0.2349	TT	2	-1.0828	CC	2	-0.5902
1	1	58	161.3	58.5	22.5	0	0	0	NA	NA	NA	1.071882007	3.2	93	2.688	89.85623003	84	3.9758	CC	0	0.4585	AG	1	0.3897	AG	1	0.2401	TT	0	0.2349	TT	2	-1.0828	CC	2	-0.5902
2	1	49	160.4	52.8	20.5	0	0	0	NA	NA	NA	2.045322979	2.6	95	1.872	77.68419331	72	3.4544	TC	1	0.4585	GG	0	0.3897	AG	1	0.2401	TT	0	0.2349	TT	2	-1.0828	TC	1	-0.5902
2	1	50	160.6	68.6	26.5970233	0	0	0	NA	NA	NA	2.158362492	2.9	108	2.61	107.0751997	90	4.6857	CC	0	0.4585	AG	1	0.3897	AA	2	0.2401	CC	2	0.2349	TT	2	-1.0828	CC	2	-0.5902
1	1	33	180.2	69.7	21.5	0	0	0	NA	NA	NA	1.62324929	4.6	107	4.094	93.49630576	89	3.3856	CC	0	0.4585	AG	1	0.3897	AG	1	0.2401	TT	0	0.2349	TT	2	-1.0828	TC	1	-0.5902
2	1	55	150.7	52.1	22.94094051	0	0	0	NA	NA	NA	1.814913181	2.7	110	2.052	95.2199581	76	4.2107	CC	0	0.4585	AG	1	0.3897	AG	1	0.2401	CT	1	0.2349	TT	2	-1.0828	CC	2	-0.5902
1	1	38	174.6	54.2	17.77914238	0	0	0	NA	NA	NA	1.696356389	3.5	85	3.045	74.19131467	87	5.1277	TT	2	0.4585	AG	1	0.3897	AG	1	0.2401	CT	1	0.2349	TT	2	-1.0828	CC	2	-0.5902
1	1	58	163.7	69.6	25.97238792	1	320	2	NA	NA	NA	1.442479769	2.7	79	2.484	80.8747412	92	3.9758	CC	0	0.4585	AG	1	0.3897	AG	1	0.2401	TT	0	0.2349	TT	2	-1.0828	CC	2	-0.5902
1	1	47	181.6	96.5	29.26143531	0	0	0	NA	NA	NA	2.23299611	4.6	113	3.818	93.97566525	83	4.6056	CC	0	0.4585	AA	2	0.3897	AA	2	0.2401	TT	0	0.2349	TT	2	-1.0828	CC	2	-0.5902
2	1	49	157	63.5	25.76169419	0	0	0	NA	NA	NA	1.243038049	2.6	100	2.236	97.00548292	86	5.1329	TT	2	0.4585	AG	1	0.3897	AA	2	0.2401	TT	0	0.2349	TT	2	-1.0828	CC	2	-0.5902
1	1	54	162.7	69	26.1	0	0	0	NA	NA	NA	2.460897843	3.1	89	2.542	82.09143723	82	4.2107	CC	0	0.4585	AG	1	0.3897	AG	1	0.2401	CT	1	0.2349	TT	2	-1.0828	CC	2	-0.5902
1	1	37	180.4	70.8	21.8	0	0	0	NA	NA	NA	0.973127854	4.8	113	4.176	95.78544061	87	4.2795	TC	1	0.4585	GG	0	0.3897	AG	1	0.2401	CT	1	0.2349	TT	2	-1.0828	CC	2	-0.5902
1	1	57	163.3	65.1	24.4	1	580	2	NA	NA	NA	2.496929648	3.1	91	2.697	86.96212316	87	4.5839	TC	1	0.4585	AA	2	0.3897	GG	0	0.2401	TT	0	0.2349	TT	2	-1.0828	CC	2	-0.5902
2	1	54	152	57.4	24.8	0	0	0	NA	NA	NA	0.857332496	2.3	94	1.725	79.0330079	75	4.2107	CC	0	0.4585	AG	1	0.3897	AG	1	0.2401	CT	1	0.2349	TT	2	-1.0828	CC	2	-0.5902
1	1	46	170.8	61.7	21.1	0	0	0	NA	NA	NA	2.123851641	3.8	100	3.344	92.32106006	88	4.2795	TC	1	0.4585	GG	0	0.3897	AG	1	0.2401	CT	1	0.2349	TT	2	-1.0828	CC	2	-0.5902
1	1	47	164.9	60.3	22.17563174	0	0	0	NA	NA	NA	1.984077034	3.2	86	2.784	81.33860098	87	4.2795	TC	1	0.4585	GG	0	0.3897	AG	1	0.2401	CT	1	0.2349	TT	2	-1.0828	CC	2	-0.5902
1	1	55	175.5	65.6	21.29852842	0	0	0	NA	NA	NA	1.745074792	5.1	136	4.08	113.8888889	80	4.3603	CC	0	0.4585	AA	2	0.3897	GG	0	0.2401	CT	1	0.2349	TT	2	-1.0828	CC	2	-0.5902
1	1	44	176.7	74.8	24	2	72	1	NA	NA	NA	1.40654018	4.9	122	3.871	98.70419113	79	4.2107	CC	0	0.4585	AG	1	0.3897	AG	1	0.2401	CT	1	0.2349	TT	2	-1.0828	CC	2	-0.5902
2	1	40	153.3	43.9	18.7	0	0	0	NA	NA	NA	2.808210973	2.5	90	2.125	84.41871684	85	3.7357	CC	0	0.4585	AG	1	0.3897	GG	0	0.2401	TT	0	0.2349	TT	2	-1.0828	CC	2	-0.5902
1	1	47	165.5	73	26.65181953	0	0	0	NA	NA	NA	2.012837225	3.5	95	2.835	83.7182448	81	4.079	TC	1	0.4585	AG	1	0.3897	AG	1	0.2401	CT	1	0.2349	TT	2	-1.0828	TC	1	-0.5902
1	1	43	170.7	67.7	23.2	1	880	2	NA	NA	NA	1.181843588	3.8	98	3.116	82.37670068	82	3.0251	CC	0	0.4585	AG	1	0.3897	GG	0	0.2401	CC	2	0.2349	TT	2	-1.0828	TT	0	-0.5902
1	1	62	162.7	70.2	26.5	0	0	0	NA	NA	NA	1.053078443	3.3	97	2.871	95.13454743	87	3.821	CC	0	0.4585	GG	0	0.3897	AG	1	0.2401	CT	1	0.2349	TT	2	-1.0828	CC	2	-0.5902
1	1	50	165.3	58.7	21.5	2	600	2	NA	NA	NA	1.432969291	3.5	97	2.765	83.0170778	79	4.9093	TC	1	0.4585	AG	1	0.3897	AA	2	0.2401	CT	1	0.2349	TT	2	-1.0828	CC	2	-0.5902
1	1	47	171.4	61.6	21	0	0	0	NA	NA	NA	1.648360011	4	103	3.4	92.48177565	85	4.0559	CC	0	0.4585	GG	0	0.3897	AG	1	0.2401	CC	2	0.2349	TT	2	-1.0828	CC	2	-0.5902
1	1	42	162.9	62.1	23.4	0	0	0	NA	NA	NA	1.442479769	3.9	104	3.432	96.85505925	88	4.2107	CC	0	0.4585	AG	1	0.3897	AG	1	0.2401	CT	1	0.2349	TT	2	-1.0828	CC	2	-0.5902
2	1	45	153	45.6	19.5	0	0	0	NA	NA	NA	1.790285164	2.5	94	1.85	75.91733446	74	4.0446	TC	1	0.4585	GG	0	0.3897	AG	1	0.2401	TT	0	0.2349	TT	2	-1.0828	CC	2	-0.5902
1	1	30	166.4	68.2	24.63075536	0	0	0	NA	NA	NA	1.654176542	4.5	112	3.69	93.14268452	82	4.824	TC	1	0.4585	AA	2	0.3897	AG	1	0.2401	TT	0	0.2349	TT	2	-1.0828	CC	2	-0.5902
2	1	36	157.1	46.2	18.7	0	0	0	NA	NA	NA	1.170261715	2.7	94	2.322	86.4921781	86	4.3655	CC	0	0.4585	AA	2	0.3897	AG	1	0.2401	TT	0	0.2349	TT	2	-1.0828	CC	2	-0.5902
1	1	46	164.9	52.4	19.3	1	15	1	NA	NA	NA	2.439332694	3.7	100	2.997	86.44536653	81	4.1254	CC	0	0.4585	AA	2	0.3897	GG	0	0.2401	TT	0	0.2349	TT	2	-1.0828	CC	2	-0.5902
2	1	59	152.3	52	22.4	0	0	0	NA	NA	NA	1.62838893	2.3	96	1.886	92.79156085	82	3.8606	CC	0	0.4585	AG	1	0.3897	AA	2	0.2401	CT	1	0.2349	TT	2	-1.0828	TC	1	-0.5902
1	1	46	175	88.5	28.9	0	0	0	NA	NA	NA	2.85308953	4.1	105	3.485	91.28847157	85	3.9758	CC	0	0.4585	AG	1	0.3897	AG	1	0.2401	TT	0	0.2349	TT	2	-1.0828	CC	2	-0.5902
1	1	41	173.9	58.9	19.5	0	0	0	NA	NA	NA	0.707570176	3.7	93	3.219	81.33387556	87	4.9093	TC	1	0.4585	AG	1	0.3897	AA	2	0.2401	CT	1	0.2349	TT	2	-1.0828	CC	2	-0.5902
2	1	51	155.9	58.9	24.2	0	0	0	NA	NA	NA	1.477121255	2.4	91	1.896	82.50825083	79	5.7523	TT	2	0.4585	AA	2	0.3897	AG	1	0.2401	CC	2	0.2349	TT	2	-1.0828	CC	2	-0.5902
2	1	45	149	49.9	22.5	0	0	0	NA	NA	NA	2.361727836	2.4	92	1.872	78.84362681	78	3.7357	CC	0	0.4585	AG	1	0.3897	GG	0	0.2401	TT	0	0.2349	TT	2	-1.0828	CC	2	-0.5902
2	1	46	163.9	57	21.2	0	0	0	NA	NA	NA	1.195899652	2.7	95	2.322	88.84425216	86	3.3856	CC	0	0.4585	AG	1	0.3897	AG	1	0.2401	TT	0	0.2349	TT	2	-1.0828	TC	1	-0.5902
2	1	39	157.1	74.1	30.02381241	0	0	0	NA	NA	NA	1.67669361	2.5	89	2.2	84.8372667	88	3.8045	TC	1	0.4585	GG	0	0.3897	GG	0	0.2401	TT	0	0.2349	TT	2	-1.0828	CC	2	-0.5902
2	1	46	163.7	50.8	19	0	0	0	NA	NA	NA	1.396199347	2.7	96	2.349	92.8648816	87	3.8262	CC	0	0.4585	GG	0	0.3897	AA	2	0.2401	TT	0	0.2349	TT	2	-1.0828	CC	2	-0.5902
2	1	43	154	50.2	21.2	0	0	0	NA	NA	NA	1.356025857	2.3	86	2.185	90.27492819	95	3.9706	CC	0	0.4585	AG	1	0.3897	GG	0	0.2401	CT	1	0.2349	TT	2	-1.0828	CC	2	-0.5902
2	1	49	158.5	63.6	25.3	0	0	0	NA	NA	NA	0.919078092	2.8	105	2.464	103.9933444	88	4.8405	CC	0	0.4585	AA	2	0.3897	AA	2	0.2401	CT	1	0.2349	TT	2	-1.0828	CC	2	-0.5902
2	1	51	161.1	61.8	23.8	0	0	0	NA	NA	NA	2.797267541	2.2	80	1.87	74.46632467	85	4.0559	CC	0	0.4585	GG	0	0.3897	AG	1	0.2401	CC	2	0.2349	TT	2	-1.0828	CC	2	-0.5902
2	1	60	146.3	48.4	22.6	0	0	0	NA	NA	NA	1.330413773	2.1	93	1.785	95.05703422	85	4.2055	CC	0	0.4585	AG	1	0.3897	GG	0	0.2401	CC	2	0.2349	TT	2	-1.0828	CC	2	-0.5902
1	1	47	169.5	56.2	19.6	0	0	0	NA	NA	NA	2.966141733	3.5	92	2.8	77.60532151	80	3.5809	CC	0	0.4585	GG	0	0.3897	GG	0	0.2401	CT	1	0.2349	TT	2	-1.0828	CC	2	-0.5902
1	1	47	171.4	60.3	20.5	0	0	0	NA	NA	NA	1.357934847	4	105	3.16	87.0416712	79	4.4291	TC	1	0.4585	AG	1	0.3897	GG	0	0.2401	CT	1	0.2349	TT	2	-1.0828	CC	2	-0.5902
2	1	57	152.3	49.1	21.16809059	0	0	0	NA	NA	NA	1.800717078	2.8	116	2.38	114.7446931	85	3.0355	CC	0	0.4585	AG	1	0.3897	AA	2	0.2401	TT	0	0.2349	TT	2	-1.0828	TT	0	-0.5902
2	1	53	159.2	51.2	20.20151006	0	0	0	NA	NA	NA	1.592176757	2.8	106	2.1	90.07463327	75	5.5174	TT	2	0.4585	AA	2	0.3897	AG	1	0.2401	CT	1	0.2349	TT	2	-1.0828	CC	2	-0.5902
2	1	57	155.8	54.8	22.6	0	0	0	NA	NA	NA	1.442479769	2.4	96	1.896	87.61412893	79	3.8045	TC	1	0.4585	GG	0	0.3897	GG	0	0.2401	TT	0	0.2349	TT	2	-1.0828	CC	2	-0.5902
2	1	51	154.4	52.2	21.9	1	190	1	NA	NA	NA	1.638489257	2.6	101	2.262	96.92483919	87	4.4343	TC	1	0.4585	AG	1	0.3897	AG	1	0.2401	TT	0	0.2349	TT	2	-1.0828	CC	2	-0.5902
2	1	43	152.4	50.9	21.9	0	0	0	NA	NA	NA	0.716003344	2.3	85	1.909	79.10733616	83	3.5809	CC	0	0.4585	GG	0	0.3897	GG	0	0.2401	CT	1	0.2349	TT	2	-1.0828	CC	2	-0.5902
2	1	37	155	51.1	21.3	0	0	0	NA	NA	NA	2.592176757	2.8	99	2.156	81.04978773	77	2.9959	CC	0	0.4585	GG	0	0.3897	AG	1	0.2401	TT	0	0.2349	TT	2	-1.0828	TC	1	-0.5902
2	1	40	162.3	51.1	19.39920179	0	0	0	NA	NA	NA	1.710117365	3.2	110	2.816	104.2597557	88	5.1277	TT	2	0.4585	AG	1	0.3897	AG	1	0.2401	CT	1	0.2349	TT	2	-1.0828	CC	2	-0.5902
2	1	60	158.3	55.8	22.3	0	0	0	NA	NA	NA	1.843232778	2.1	83	1.827	83.42602892	87	4.2107	CC	0	0.4585	AG	1	0.3897	AG	1	0.2401	CT	1	0.2349	TT	2	-1.0828	CC	2	-0.5902
1	1	58	162.7	73.2	27.65260023	1	1520	2	NA	NA	NA	2.278753601	2.9	84	2.32	75.2814873	80	3.9758	CC	0	0.4585	AG	1	0.3897	AG	1	0.2401	TT	0	0.2349	TT	2	-1.0828	CC	2	-0.5902
1	1	71	170.3	63.5	21.89497378	1	1	1	NA	NA	NA	2.810904281	3.8	112	2.622	87.69562871	69	3.7753	CC	0	0.4585	AA	2	0.3897	AG	1	0.2401	TT	0	0.2349	TT	2	-1.0828	TC	1	-0.5902
2	1	52	148.6	39.9	18.1	0	0	0	NA	NA	NA	1.390935107	2	81	1.94	89.61418734	97	3.5352	CC	0	0.4585	AA	2	0.3897	GG	0	0.2401	TT	0	0.2349	TT	2	-1.0828	TC	1	-0.5902
2	1	52	149	66.3	29.9	0	0	0	NA	NA	NA	3.103803721	2.2	90	1.914	89.24377642	87	4.6004	CC	0	0.4585	AA	2	0.3897	AG	1	0.2401	CT	1	0.2349	TT	2	-1.0828	CC	2	-0.5902
1	1	40	174.4	68.8	22.6	2	200	1	NA	NA	NA	1.315970345	4	99	3.52	87.93086122	88	4.2055	CC	0	0.4585	AG	1	0.3897	GG	0	0.2401	CC	2	0.2349	TT	2	-1.0828	CC	2	-0.5902
1	1	59	157.9	56.5	22.661267	2	585	2	NA	NA	NA	2.209515015	2.4	72	1.872	66.56390135	78	3.9758	CC	0	0.4585	AG	1	0.3897	AG	1	0.2401	TT	0	0.2349	TT	2	-1.0828	CC	2	-0.5902
1	1	57	173.2	71.9	23.96807279	2	370	2	NA	NA	NA	1.781036939	3.2	88	2.816	80.8967988	88	4.4343	TC	1	0.4585	AG	1	0.3897	AG	1	0.2401	TT	0	0.2349	TT	2	-1.0828	CC	2	-0.5902
2	1	35	149.2	52.4	23.53930525	0	0	0	NA	NA	NA	2.352182518	2.9	107	2.32	91.72848369	80	3.5861	CC	0	0.4585	GG	0	0.3897	AG	1	0.2401	TT	0	0.2349	TT	2	-1.0828	CC	2	-0.5902
2	1	58	153.9	61.9	26.13445268	0	0	0	NA	NA	NA	2.758154622	2.6	104	2.08	95.0209046	80	4.4739	TC	1	0.4585	AA	2	0.3897	AA	2	0.2401	TT	0	0.2349	TT	2	-1.0828	TC	1	-0.5902
1	1	62	169.2	84.3	29.44603726	2	420	2	NA	NA	NA	2.421603927	3.2	91	2.528	78.68563515	79	4.8353	CC	0	0.4585	AA	2	0.3897	AG	1	0.2401	CC	2	0.2349	TT	2	-1.0828	CC	2	-0.5902
1	1	55	167.3	66.8	23.9	1	416	2	NA	NA	NA	2.884795364	3.4	94	2.958	87.75114984	87	4.0611	CC	0	0.4585	GG	0	0.3897	AA	2	0.2401	CT	1	0.2349	TT	2	-1.0828	CC	2	-0.5902
2	1	54	153.7	61.6	26.1	0	0	0	NA	NA	NA	0.698970004	2.6	104	1.976	91.39097057	76	3.8158	CC	0	0.4585	GG	0	0.3897	GG	0	0.2401	CC	2	0.2349	TT	2	-1.0828	CC	2	-0.5902
1	1	44	170.4	74.4	25.6	2	520	2	NA	NA	NA	2.06069784	3.3	86	2.739	75.17989475	83	4.0559	CC	0	0.4585	GG	0	0.3897	AG	1	0.2401	CC	2	0.2349	TT	2	-1.0828	CC	2	-0.5902
2	1	59	159.8	59.3	23.2	0	0	0	NA	NA	NA	0.924279286	2.9	114	2.262	99.43053421	78	5.0589	TC	1	0.4585	AA	2	0.3897	AG	1	0.2401	CT	1	0.2349	TT	2	-1.0828	CC	2	-0.5902
2	1	59	157.3	51.3	20.73289365	0	0	0	NA	NA	NA	1.421603927	1.6	62	1.296	60.252132	81	4.2107	CC	0	0.4585	AG	1	0.3897	AG	1	0.2401	CT	1	0.2349	TT	2	-1.0828	CC	2	-0.5902
2	1	56	158.5	59.6	23.7	0	0	0	NA	NA	NA	1.740362689	2.6	100	2.054	88.88888889	79	3.7357	CC	0	0.4585	AG	1	0.3897	GG	0	0.2401	TT	0	0.2349	TT	2	-1.0828	CC	2	-0.5902
2	1	68	150.3	42	18.5922234	0	0	0	NA	NA	NA	1.592176757	1.8	80	1.422	77.53655295	79	3.6257	CC	0	0.4585	AG	1	0.3897	AA	2	0.2401	TT	0	0.2349	TT	2	-1.0828	TC	1	-0.5902
2	1	36	151.6	53.6	23.32203201	0	0	0	NA	NA	NA	1.589949601	2.7	96	2.376	90.61539674	88	3.5809	CC	0	0.4585	GG	0	0.3897	GG	0	0.2401	CT	1	0.2349	TT	2	-1.0828	CC	2	-0.5902
1	1	67	159.6	59.3	23.3	1	800	2	NA	NA	NA	2.568201724	3	92	2.49	92.88155744	83	3.9758	CC	0	0.4585	AG	1	0.3897	AG	1	0.2401	TT	0	0.2349	TT	2	-1.0828	CC	2	-0.5902
1	1	48	173.6	73.6	24.4	1	80	1	NA	NA	NA	1.298853076	3.4	87	2.72	72.43266445	80	3.3856	CC	0	0.4585	AG	1	0.3897	AG	1	0.2401	TT	0	0.2349	TT	2	-1.0828	TC	1	-0.5902
2	1	46	159.7	52.4	20.5	1	45	1	NA	NA	NA	2.11058971	2.4	89	1.848	76.10959782	77	3.9758	CC	0	0.4585	AG	1	0.3897	AG	1	0.2401	TT	0	0.2349	TT	2	-1.0828	CC	2	-0.5902
1	1	49	178.3	87	27.4	2	580	2	NA	NA	NA	1.437750563	3.4	85	2.482	62.03473945	73	4.6744	TC	1	0.4585	AG	1	0.3897	AA	2	0.2401	TT	0	0.2349	TT	2	-1.0828	CC	2	-0.5902
1	1	56	185	75.8	22.1	0	0	0	NA	NA	NA	0.995635195	4.7	118	4.089	104.7521717	87	3.821	CC	0	0.4585	GG	0	0.3897	AG	1	0.2401	CT	1	0.2349	TT	2	-1.0828	CC	2	-0.5902
1	1	61	170.6	53.1	18.24468911	1	10	1	NA	NA	NA	1.437750563	2.6	74	2.496	76.79076054	96	4.005	CC	0	0.4585	AA	2	0.3897	GG	0	0.2401	CC	2	0.2349	TT	2	-1.0828	TC	1	-0.5902
1	1	53	167.4	63.5	22.66015196	1	900	2	NA	NA	NA	2.311753861	4	109	3.08	92.14124361	77	4.2159	CC	0	0.4585	AG	1	0.3897	AA	2	0.2401	TT	0	0.2349	TT	2	-1.0828	CC	2	-0.5902
2	1	53	163.5	54.4	20.34995184	0	0	0	NA	NA	NA	0.826074803	3.4	127	2.72	111.2943116	80	3.8262	CC	0	0.4585	GG	0	0.3897	AA	2	0.2401	TT	0	0.2349	TT	2	-1.0828	CC	2	-0.5902
1	1	65	163	66.3	24.95389364	1	600	2	NA	NA	NA	3.447158031	2.9	87	2.581	90.59233449	89	5.0589	TC	1	0.4585	AA	2	0.3897	AG	1	0.2401	CT	1	0.2349	TT	2	-1.0828	CC	2	-0.5902
1	1	22	183.9	60.5	17.88924106	0	0	0	NA	NA	NA	1.824776462	4.7	102	4.136	84.94944472	88	3.8158	CC	0	0.4585	GG	0	0.3897	GG	0	0.2401	CC	2	0.2349	TT	2	-1.0828	CC	2	-0.5902
1	1	67	161.9	62.4	23.80624464	1	220	2	NA	NA	NA	1.26245109	3	91	2.37	82.90080738	79	3.9706	CC	0	0.4585	AG	1	0.3897	GG	0	0.2401	CT	1	0.2349	TT	2	-1.0828	CC	2	-0.5902
1	1	57	170	66	22.8	1	760	2	NA	NA	NA	1.933993164	3.5	98	2.765	83.68200837	79	3.7357	CC	0	0.4585	AG	1	0.3897	GG	0	0.2401	TT	0	0.2349	TT	2	-1.0828	CC	2	-0.5902
2	1	55	154	57.3	24.2	0	0	0	NA	NA	NA	1.401400541	2.3	94	1.909	87.43672342	83	3.3804	CC	0	0.4585	AG	1	0.3897	GG	0	0.2401	CT	1	0.2349	TT	2	-1.0828	TC	1	-0.5902
1	1	41	190.6	72.9	20.1	1	5	1	NA	NA	NA	1.307496038	5	114	4.05	88.19119852	81	4.7545	TC	1	0.4585	GG	0	0.3897	AA	2	0.2401	CC	2	0.2349	TT	2	-1.0828	CC	2	-0.5902
2	1	33	157.4	50.3	20.3029212	0	0	0	NA	NA	NA	1.648360011	2.5	84	2.125	76.87239183	85	2.893	CC	0	0.4585	AG	1	0.3897	AG	1	0.2401	TT	0	0.2349	CT	1	-1.0828	CC	2	-0.5902
1	1	39	170.9	60	20.54315415	2	380	2	NA	NA	NA	2.021189299	3.7	94	2.96	77.27179064	80	3.821	CC	0	0.4585	GG	0	0.3897	AG	1	0.2401	CT	1	0.2349	TT	2	-1.0828	CC	2	-0.5902
2	1	33	164.9	56.5	20.8	0	0	0	NA	NA	NA	2.949390007	2.6	84	2.132	72.49378625	82	4.0611	CC	0	0.4585	GG	0	0.3897	AA	2	0.2401	CT	1	0.2349	TT	2	-1.0828	CC	2	-0.5902
1	1	51	171.4	67.5	23	1	1200	2	NA	NA	NA	2.478566496	4.1	109	3.157	89.77668051	77	4.0446	TC	1	0.4585	GG	0	0.3897	AG	1	0.2401	TT	0	0.2349	TT	2	-1.0828	CC	2	-0.5902
1	1	30	164.9	69.3	25.5	0	0	0	NA	NA	NA	2.465382851	4	99	3.4	86.77011025	85	3.9758	CC	0	0.4585	AG	1	0.3897	AG	1	0.2401	TT	0	0.2349	TT	2	-1.0828	CC	2	-0.5902
2	1	58	154.6	55.5	23.2	0	0	0	NA	NA	NA	2.130333768	2.2	89	1.87	89.61418734	85	4.4739	TC	1	0.4585	AA	2	0.3897	AA	2	0.2401	TT	0	0.2349	TT	2	-1.0828	TC	1	-0.5902
1	1	54	164.1	75	27.85121214	1	680	2	NA	NA	NA	2.269512944	3.5	98	2.73	83.91347588	78	4.6744	TC	1	0.4585	AG	1	0.3897	AA	2	0.2401	TT	0	0.2349	TT	2	-1.0828	CC	2	-0.5902
1	1	52	171	78.5	26.8	2	640	2	NA	NA	NA	2.10720997	3.6	97	2.916	82.33957978	81	4.6692	TC	1	0.4585	AG	1	0.3897	AG	1	0.2401	CT	1	0.2349	TT	2	-1.0828	CC	2	-0.5902
1	1	45	168.7	78.3	27.51259764	2	500	2	NA	NA	NA	3.674861141	3.7	96	2.812	77.02464789	76	3.5809	CC	0	0.4585	GG	0	0.3897	GG	0	0.2401	CT	1	0.2349	TT	2	-1.0828	CC	2	-0.5902
1	1	72	163.6	69.2	25.85469958	1	210	2	NA	NA	NA	1.235528447	2.1	67	1.953	74.19498442	93	4.7432	TT	2	0.4585	GG	0	0.3897	AA	2	0.2401	TT	0	0.2349	TT	2	-1.0828	CC	2	-0.5902
2	1	57	155.4	56.9	23.6	0	0	0	NA	NA	NA	0.716003344	2.8	110	2.296	106.4913418	82	5.0589	TC	1	0.4585	AA	2	0.3897	AG	1	0.2401	CT	1	0.2349	TT	2	-1.0828	CC	2	-0.5902
2	1	56	153.4	48.8	20.73810661	0	0	0	NA	NA	NA	1.848189117	2.4	97	1.8	84.19870895	75	4.0446	TC	1	0.4585	GG	0	0.3897	AG	1	0.2401	TT	0	0.2349	TT	2	-1.0828	CC	2	-0.5902
2	1	59	150.2	46.9	20.78897023	0	0	0	NA	NA	NA	0.698970004	2.2	92	1.76	89.93704407	80	4.0611	CC	0	0.4585	GG	0	0.3897	AA	2	0.2401	CT	1	0.2349	TT	2	-1.0828	CC	2	-0.5902
2	1	54	157.9	50.8	20.4	0	0	0	NA	NA	NA	1.127104798	2.2	85	1.914	83.30410382	87	5.1442	TC	1	0.4585	AG	1	0.3897	AA	2	0.2401	CC	2	0.2349	TT	2	-1.0828	CC	2	-0.5902
2	1	53	160.9	67	25.87990719	0	0	0	NA	NA	NA	1.88422877	2.5	94	1.825	75.98784195	73	4.0102	CC	0	0.4585	AA	2	0.3897	AG	1	0.2401	CT	1	0.2349	TT	2	-1.0828	TC	1	-0.5902
2	1	66	144.2	53.7	25.82520425	0	0	0	NA	NA	NA	1.336459734	1.8	84	1.386	81.61361782	77	3.9758	CC	0	0.4585	AG	1	0.3897	AG	1	0.2401	TT	0	0.2349	TT	2	-1.0828	CC	2	-0.5902
2	1	57	157	57.8	23.4	0	0	0	NA	NA	NA	1.46834733	2.9	115	2.175	100.2277904	75	4.6692	TC	1	0.4585	AG	1	0.3897	AG	1	0.2401	CT	1	0.2349	TT	2	-1.0828	CC	2	-0.5902
2	1	66	161.9	52.6	20.0674434	0	0	0	NA	NA	NA	2.761927838	2.7	111	2.106	99.77194983	78	3.7058	CC	0	0.4585	GG	0	0.3897	AA	2	0.2401	CC	2	0.2349	TT	2	-1.0828	TC	1	-0.5902
2	1	50	153.4	55.2	23.4578583	0	0	0	NA	NA	NA	0.959041392	2.3	89	1.909	83.70781567	83	4.4456	CC	0	0.4585	AG	1	0.3897	AG	1	0.2401	CC	2	0.2349	TT	2	-1.0828	CC	2	-0.5902
1	1	67	161.1	58.3	22.46350259	1	1200	2	NA	NA	NA	1.579783597	3	93	2.19	80.12820513	73	4.2159	CC	0	0.4585	AG	1	0.3897	AA	2	0.2401	TT	0	0.2349	TT	2	-1.0828	CC	2	-0.5902
1	1	69	164.3	65.3	24.19012176	0	0	0	NA	NA	NA	1.561101384	2.9	88	2.32	82.0022818	80	3.8441	TC	1	0.4585	AG	1	0.3897	AG	1	0.2401	TT	0	0.2349	TT	2	-1.0828	TC	1	-0.5902
1	1	56	167.5	61.9	22.1	1	2000	2	NA	NA	NA	2.037426498	3.7	103	2.923	88.30694275	79	5.0641	TC	1	0.4585	AA	2	0.3897	AA	2	0.2401	TT	0	0.2349	TT	2	-1.0828	CC	2	-0.5902
1	1	59	156.2	55.7	22.8	2	1320	2	NA	NA	NA	1.629409599	2.7	81	2.322	82.34283259	86	3.346	CC	0	0.4585	GG	0	0.3897	GG	0	0.2401	TT	0	0.2349	TT	2	-1.0828	CC	2	-0.5902
1	1	40	180.2	79.2	24.39021386	1	600	2	NA	NA	NA	1.222716471	4.4	106	3.564	85.9352621	81	3.6205	CC	0	0.4585	AG	1	0.3897	AG	1	0.2401	CT	1	0.2349	TT	2	-1.0828	TC	1	-0.5902
1	1	36	172.7	68.2	22.86650021	2	180	1	NA	NA	NA	1.741939078	3.5	85	2.835	69.45822584	81	3.6205	CC	0	0.4585	AG	1	0.3897	AG	1	0.2401	CT	1	0.2349	TT	2	-1.0828	TC	1	-0.5902
2	1	65	144.9	41.7	19.86091643	0	0	0	NA	NA	NA	1.075546961	1.6	70	1.28	68.46188955	80	4.738	TT	2	0.4585	GG	0	0.3897	AG	1	0.2401	CT	1	0.2349	TT	2	-1.0828	CC	2	-0.5902
1	1	61	159.7	63.1	24.74112976	1	1040	2	NA	NA	NA	1.992111488	2.5	77	2.1	73.34450964	84	4.8353	CC	0	0.4585	AA	2	0.3897	AG	1	0.2401	CC	2	0.2349	TT	2	-1.0828	CC	2	-0.5902
2	1	63	148.3	59.5	27.1	0	0	0	NA	NA	NA	0.799340549	2.3	99	1.702	90.83137423	74	3.5809	CC	0	0.4585	GG	0	0.3897	GG	0	0.2401	CT	1	0.2349	TT	2	-1.0828	CC	2	-0.5902
2	1	60	150.4	60.5	26.7	0	0	0	NA	NA	NA	1.136720567	2.1	88	1.848	90.73495312	88	3.3856	CC	0	0.4585	AG	1	0.3897	AG	1	0.2401	TT	0	0.2349	TT	2	-1.0828	TC	1	-0.5902
2	1	60	156.1	57.6	23.6	0	0	0	NA	NA	NA	1.823474229	2	83	1.56	75.85814527	78	3.9758	CC	0	0.4585	AG	1	0.3897	AG	1	0.2401	TT	0	0.2349	TT	2	-1.0828	CC	2	-0.5902
2	1	58	149.7	35.7	15.93032424	0	0	0	NA	NA	NA	2.609594409	1.7	71	1.36	69.56867422	80	3.9758	CC	0	0.4585	AG	1	0.3897	AG	1	0.2401	TT	0	0.2349	TT	2	-1.0828	CC	2	-0.5902
2	1	51	162.5	58	21.96449704	0	0	0	NA	NA	NA	1.187520721	2.6	95	2.262	89.86928105	87	4.8405	CC	0	0.4585	AA	2	0.3897	AA	2	0.2401	CT	1	0.2349	TT	2	-1.0828	CC	2	-0.5902
2	1	61	148.5	49.6	22.49203596	0	0	0	NA	NA	NA	2.1430148	2.1	89	1.68	88.54166667	80	3.7357	CC	0	0.4585	AG	1	0.3897	GG	0	0.2401	TT	0	0.2349	TT	2	-1.0828	CC	2	-0.5902
2	1	51	147.4	42	19.33100011	0	0	0	NA	NA	NA	2.100370545	2.1	84	1.911	89.80054826	91	4.8188	TC	1	0.4585	AA	2	0.3897	GG	0	0.2401	CT	1	0.2349	TT	2	-1.0828	CC	2	-0.5902
2	1	49	154.7	54.5	22.77277079	1	50	1	NA	NA	NA	1.068185862	2.6	100	2.21	94.81123944	85	4.4508	CC	0	0.4585	AG	1	0.3897	AA	2	0.2401	CT	1	0.2349	TT	2	-1.0828	CC	2	-0.5902
2	1	37	172.2	65.9	22.22384095	0	0	0	NA	NA	NA	2.597695186	2.7	86	2.403	80.82440897	89	4.2107	CC	0	0.4585	AG	1	0.3897	AG	1	0.2401	CT	1	0.2349	TT	2	-1.0828	CC	2	-0.5902
2	1	33	158.3	48.8	19.47412675	0	0	0	NA	NA	NA	2.397940009	3	102	2.67	94.49047827	89	3.5809	CC	0	0.4585	GG	0	0.3897	GG	0	0.2401	CT	1	0.2349	TT	2	-1.0828	CC	2	-0.5902
2	1	35	159.6	50.3	19.7	0	0	0	NA	NA	NA	1.563481085	2.4	83	2.232	80.40347928	93	4.2338	TC	1	0.4585	AA	2	0.3897	AG	1	0.2401	TT	0	0.2349	TT	2	-1.0828	TC	1	-0.5902
2	1	39	170.6	60.6	20.8216226	0	0	0	NA	NA	NA	1.489958479	3.7	122	3.071	107.2590132	83	3.7357	CC	0	0.4585	AG	1	0.3897	GG	0	0.2401	TT	0	0.2349	TT	2	-1.0828	CC	2	-0.5902
1	1	60	173	72.6	24.3	1	660	2	NA	NA	NA	1.190331698	4.6	127	3.68	109.7922849	80	4.4508	CC	0	0.4585	AG	1	0.3897	AA	2	0.2401	CT	1	0.2349	TT	2	-1.0828	CC	2	-0.5902
1	1	52	165.5	87.8	32.1	1	1350	2	NA	NA	NA	2.193124598	3.5	97	2.695	81.22743682	77	4.2107	CC	0	0.4585	AG	1	0.3897	AG	1	0.2401	CT	1	0.2349	TT	2	-1.0828	CC	2	-0.5902
1	1	66	172.3	68	22.90542518	0	0	0	NA	NA	NA	1.574031268	3.5	99	2.94	91.28682951	84	4.2795	TC	1	0.4585	GG	0	0.3897	AG	1	0.2401	CT	1	0.2349	TT	2	-1.0828	CC	2	-0.5902
1	1	61	166.9	62	22.257635	2	528	2	NA	NA	NA	1.217483944	3.5	99	2.8	89.67460927	80	4.0611	CC	0	0.4585	GG	0	0.3897	AA	2	0.2401	CT	1	0.2349	TT	2	-1.0828	CC	2	-0.5902
2	1	54	153.9	48.8	20.6	0	0	0	NA	NA	NA	0.748188027	2.3	92	1.932	86.64720905	84	4.2107	CC	0	0.4585	AG	1	0.3897	AG	1	0.2401	CT	1	0.2349	TT	2	-1.0828	CC	2	-0.5902
1	1	45	172.2	78	26.3	2	500	2	NA	NA	NA	2.149219113	3.8	98	3.42	90.39668191	90	4.0559	CC	0	0.4585	GG	0	0.3897	AG	1	0.2401	CC	2	0.2349	TT	2	-1.0828	CC	2	-0.5902
2	1	57	157	45	18.25631871	0	0	0	NA	NA	NA	0.826074803	2.8	111	2.24	100.2277904	80	3.346	CC	0	0.4585	GG	0	0.3897	GG	0	0.2401	TT	0	0.2349	TT	2	-1.0828	CC	2	-0.5902
1	1	56	163.2	62.6	23.50358035	1	500	2	NA	NA	NA	2.08278537	3	86	2.25	70.3055094	75	3.6205	CC	0	0.4585	AG	1	0.3897	AG	1	0.2401	CT	1	0.2349	TT	2	-1.0828	TC	1	-0.5902
2	1	32	158.8	56.4	22.36547405	0	0	0	NA	NA	NA	1.264817823	3	103	2.37	86.18832148	79	4.738	TT	2	0.4585	GG	0	0.3897	AG	1	0.2401	CT	1	0.2349	TT	2	-1.0828	CC	2	-0.5902
2	1	65	160	58.3	22.7734375	1	585	2	NA	NA	NA	2.292256071	2.5	103	1.85	91.12709832	74	4.4687	TC	1	0.4585	AA	2	0.3897	AG	1	0.2401	CT	1	0.2349	TT	2	-1.0828	TC	1	-0.5902
2	1	60	159.6	55	21.59220105	1	200	1	NA	NA	NA	1.357934847	2.5	100	1.85	86.90879151	74	4.4456	CC	0	0.4585	AG	1	0.3897	AG	1	0.2401	CC	2	0.2349	TT	2	-1.0828	CC	2	-0.5902
2	1	35	162.9	52.1	19.63340181	0	0	0	NA	NA	NA	2.269512944	2.7	90	2.187	78.32526346	81	4.2107	CC	0	0.4585	AG	1	0.3897	AG	1	0.2401	CT	1	0.2349	TT	2	-1.0828	CC	2	-0.5902
2	1	49	160	53.8	21.015625	0	0	0	NA	NA	NA	1.477121255	2.5	94	2.2	90.27492819	88	4.4343	TC	1	0.4585	AG	1	0.3897	AG	1	0.2401	TT	0	0.2349	TT	2	-1.0828	CC	2	-0.5902
1	1	71	164.5	53.7	19.8	1	1680	2	NA	NA	NA	2.691965103	3.1	94	2.666	94.33962264	86	3.8389	TC	1	0.4585	AG	1	0.3897	GG	0	0.2401	CT	1	0.2349	TT	2	-1.0828	TC	1	-0.5902
2	1	54	152.3	51	22	0	0	0	NA	NA	NA	1.997386384	2.9	117	2.465	115.8694846	85	5.3678	TT	2	0.4585	AG	1	0.3897	AA	2	0.2401	CT	1	0.2349	TT	2	-1.0828	CC	2	-0.5902
2	1	49	162.1	54.3	20.7	0	0	0	NA	NA	NA	1.257678575	3.8	141	3.154	128.8659794	83	3.8441	TC	1	0.4585	AG	1	0.3897	AG	1	0.2401	TT	0	0.2349	TT	2	-1.0828	TC	1	-0.5902
2	1	54	141.7	47.4	23.60688265	0	0	0	NA	NA	NA	1.959994838	2	88	1.3	67.55352318	65	3.9758	CC	0	0.4585	AG	1	0.3897	AG	1	0.2401	TT	0	0.2349	TT	2	-1.0828	CC	2	-0.5902
2	1	51	157.5	58.8	23.7	0	0	0	NA	NA	NA	1.212187604	2.6	99	2.054	89.82035928	79	4.0446	TC	1	0.4585	GG	0	0.3897	AG	1	0.2401	TT	0	0.2349	TT	2	-1.0828	CC	2	-0.5902
2	1	61	145	40.7	19.4	0	0	0	NA	NA	NA	1.965201701	2.2	99	1.848	103.0927835	84	3.8262	CC	0	0.4585	GG	0	0.3897	AA	2	0.2401	TT	0	0.2349	TT	2	-1.0828	CC	2	-0.5902
2	1	54	157	54	21.90758246	0	0	0	NA	NA	NA	2.08278537	1.6	64	1.168	53.07386112	73	4.6692	TC	1	0.4585	AG	1	0.3897	AG	1	0.2401	CT	1	0.2349	TT	2	-1.0828	CC	2	-0.5902
2	1	47	158.6	67.6	26.9	1	6	1	NA	NA	NA	1.94792362	2.3	87	2.093	85.7072892	91	2.9959	CC	0	0.4585	GG	0	0.3897	AG	1	0.2401	TT	0	0.2349	TT	2	-1.0828	TC	1	-0.5902
2	1	41	157.5	67.6	27.25119678	1	9	1	NA	NA	NA	1.170261715	2.7	97	2.187	86.00469116	81	4.1942	TC	1	0.4585	AG	1	0.3897	GG	0	0.2401	TT	0	0.2349	TT	2	-1.0828	CC	2	-0.5902
2	1	37	156.2	55.7	22.82932843	0	0	0	NA	NA	NA	2.359835482	3	107	2.67	103.1558035	89	3.5861	CC	0	0.4585	GG	0	0.3897	AG	1	0.2401	TT	0	0.2349	TT	2	-1.0828	CC	2	-0.5902
2	1	47	162	61.8	23.5	0	0	0	NA	NA	NA	1.206825876	2.9	105	2.581	102.970297	89	3.9758	CC	0	0.4585	AG	1	0.3897	AG	1	0.2401	TT	0	0.2349	TT	2	-1.0828	CC	2	-0.5902
1	1	42	161.1	52.8	20.3	0	0	0	NA	NA	NA	2.075546961	3.3	90	2.805	81.26306013	85	3.8262	CC	0	0.4585	GG	0	0.3897	AA	2	0.2401	TT	0	0.2349	TT	2	-1.0828	CC	2	-0.5902
1	1	60	182.3	71.6	21.5	0	0	0	NA	NA	NA	1.774516966	3.4	90	2.856	78.27683006	84	3.9706	CC	0	0.4585	AG	1	0.3897	GG	0	0.2401	CT	1	0.2349	TT	2	-1.0828	CC	2	-0.5902
2	1	60	153.2	45.6	19.4	0	0	0	NA	NA	NA	2.958085849	2.5	102	2.2	107.5584238	88	4.1254	CC	0	0.4585	AA	2	0.3897	GG	0	0.2401	TT	0	0.2349	TT	2	-1.0828	CC	2	-0.5902
2	1	56	151.3	57	24.89986541	0	0	0	NA	NA	NA	1.369215857	2.5	101	1.725	81.27749092	69	4.0611	CC	0	0.4585	GG	0	0.3897	AA	2	0.2401	CT	1	0.2349	TT	2	-1.0828	CC	2	-0.5902
2	1	55	159.1	55.6	21.96516309	0	0	0	NA	NA	NA	1.463892989	2.7	103	2.16	91.89567653	80	4.0559	CC	0	0.4585	GG	0	0.3897	AG	1	0.2401	CC	2	0.2349	TT	2	-1.0828	CC	2	-0.5902
2	1	55	154.7	48.6	20.3	0	0	0	NA	NA	NA	1.217483944	2.7	108	2.214	100.5300676	82	3.9706	CC	0	0.4585	AG	1	0.3897	GG	0	0.2401	CT	1	0.2349	TT	2	-1.0828	CC	2	-0.5902
1	1	36	166.8	66.5	23.9	0	0	0	NA	NA	NA	1.902546779	4	100	3.28	83.79595685	82	4.6004	CC	0	0.4585	AA	2	0.3897	AG	1	0.2401	CT	1	0.2349	TT	2	-1.0828	CC	2	-0.5902
1	1	34	171.7	89.6	30.39256956	0	0	0	NA	NA	NA	1.750508395	4.5	110	3.96	98.73617694	88	3.9706	CC	0	0.4585	AG	1	0.3897	GG	0	0.2401	CT	1	0.2349	TT	2	-1.0828	CC	2	-0.5902
2	1	59	150	42.1	18.7	0	0	0	NA	NA	NA	2.130333768	2.2	91	1.716	85.12769154	78	3.6205	CC	0	0.4585	AG	1	0.3897	AG	1	0.2401	CT	1	0.2349	TT	2	-1.0828	TC	1	-0.5902
1	1	43	176.2	91.3	29.40755848	2	230	2	NA	NA	NA	1.804139432	4.2	104	3.444	88.35706352	82	4.2107	CC	0	0.4585	AG	1	0.3897	AG	1	0.2401	CT	1	0.2349	TT	2	-1.0828	CC	2	-0.5902
2	1	59	153.7	48.3	20.4	0	0	0	NA	NA	NA	1.663700925	2.1	86	1.596	76.98229407	76	5.0589	TC	1	0.4585	AA	2	0.3897	AG	1	0.2401	CT	1	0.2349	TT	2	-1.0828	CC	2	-0.5902
1	1	59	158.8	59	23.39650654	1	220	2	NA	NA	NA	1.309630167	2.8	85	2.296	79.67299432	82	4.4687	TC	1	0.4585	AA	2	0.3897	AG	1	0.2401	CT	1	0.2349	TT	2	-1.0828	TC	1	-0.5902
2	1	40	167.1	63.3	22.66996294	0	0	0	NA	NA	NA	1.648360011	3.2	107	2.592	93.14989968	81	3.9758	CC	0	0.4585	AG	1	0.3897	AG	1	0.2401	TT	0	0.2349	TT	2	-1.0828	CC	2	-0.5902
2	1	56	155.3	41	17	0	0	0	NA	NA	NA	1.558708571	2.4	96	2.112	96.34795375	88	4.2159	CC	0	0.4585	AG	1	0.3897	AA	2	0.2401	TT	0	0.2349	TT	2	-1.0828	CC	2	-0.5902
2	1	57	168.3	66.1	23.3	0	0	0	NA	NA	NA	1.859738566	3.2	119	2.624	106.4003929	82	3.9706	CC	0	0.4585	AG	1	0.3897	GG	0	0.2401	CT	1	0.2349	TT	2	-1.0828	CC	2	-0.5902
2	1	68	151	55.7	24.42875312	0	0	0	NA	NA	NA	0.698970004	2.6	117	2.184	120.8127403	84	3.5861	CC	0	0.4585	GG	0	0.3897	AG	1	0.2401	TT	0	0.2349	TT	2	-1.0828	CC	2	-0.5902
1	1	66	167.1	68.5	24.5	1	1360	2	NA	NA	NA	1.794488047	3.5	102	2.765	90.31308536	79	4.2107	CC	0	0.4585	AG	1	0.3897	AG	1	0.2401	CT	1	0.2349	TT	2	-1.0828	CC	2	-0.5902
2	1	56	151.4	47.3	20.6	1	600	2	NA	NA	NA	2.004321374	2.5	101	2.2	105.0721177	88	3.5809	CC	0	0.4585	GG	0	0.3897	GG	0	0.2401	CT	1	0.2349	TT	2	-1.0828	CC	2	-0.5902
1	1	44	179.8	71.6	22.1	2	360	2	NA	NA	NA	1.870403905	5.3	129	4.24	103.3769814	80	4.4508	CC	0	0.4585	AG	1	0.3897	AA	2	0.2401	CT	1	0.2349	TT	2	-1.0828	CC	2	-0.5902
1	1	61	168.6	71.6	25.2	1	900	2	NA	NA	NA	1.711807229	3.3	95	2.871	91.09184571	87	4.4343	TC	1	0.4585	AG	1	0.3897	AG	1	0.2401	TT	0	0.2349	TT	2	-1.0828	CC	2	-0.5902
1	1	64	167.8	68.6	24.4	1	130	1	NA	NA	NA	1.571708832	2.9	84	2.204	71.64256871	76	4.5839	TC	1	0.4585	AA	2	0.3897	GG	0	0.2401	TT	0	0.2349	TT	2	-1.0828	CC	2	-0.5902
1	1	48	177.7	64.9	20.6	2	560	2	NA	NA	NA	0.698970004	4	102	3.04	79.99587118	76	4.2107	CC	0	0.4585	AG	1	0.3897	AG	1	0.2401	CT	1	0.2349	TT	2	-1.0828	CC	2	-0.5902
1	1	71	165.5	60.2	22	0	0	0	NA	NA	NA	1.243038049	3.4	105	2.584	93.12320917	76	4.4343	TC	1	0.4585	AG	1	0.3897	AG	1	0.2401	TT	0	0.2349	TT	2	-1.0828	CC	2	-0.5902
2	1	45	149.7	43.5	19.4	0	0	0	NA	NA	NA	1.826074803	2.8	107	2.464	104.4204664	88	3.4544	TC	1	0.4585	GG	0	0.3897	AG	1	0.2401	TT	0	0.2349	TT	2	-1.0828	TC	1	-0.5902
2	1	68	151.2	54.9	24.01423532	0	0	0	NA	NA	NA	2.113943352	1.7	75	1.258	71.21726745	74	4.2159	CC	0	0.4585	AG	1	0.3897	AA	2	0.2401	TT	0	0.2349	TT	2	-1.0828	CC	2	-0.5902
1	1	68	159.2	65.9	26.00155299	1	1080	2	NA	NA	NA	1.525044807	2	62	1.4	52.84614223	70	4.2107	CC	0	0.4585	AG	1	0.3897	AG	1	0.2401	CT	1	0.2349	TT	2	-1.0828	CC	2	-0.5902
1	1	33	181.1	54.3	16.6	2	260	2	NA	NA	NA	2.359835482	4	92	3.52	79.22854038	88	4.6004	CC	0	0.4585	AA	2	0.3897	AG	1	0.2401	CT	1	0.2349	TT	2	-1.0828	CC	2	-0.5902
1	1	49	161.2	66.7	25.7	0	0	0	NA	NA	NA	1.511883361	3.7	103	3.071	92.21689414	83	4.1942	TC	1	0.4585	AG	1	0.3897	GG	0	0.2401	TT	0	0.2349	TT	2	-1.0828	CC	2	-0.5902
1	1	68	160.4	62.7	24.37018427	1	660	2	NA	NA	NA	1.431363764	3.4	107	2.754	103.9964344	81	3.346	CC	0	0.4585	GG	0	0.3897	GG	0	0.2401	TT	0	0.2349	TT	2	-1.0828	CC	2	-0.5902
1	1	44	179.1	70.5	22	0	0	0	NA	NA	NA	1.247973266	4.7	116	4.042	99.06875372	86	4.4343	TC	1	0.4585	AG	1	0.3897	AG	1	0.2401	TT	0	0.2349	TT	2	-1.0828	CC	2	-0.5902
1	1	47	177.9	72.9	23.03433253	0	0	0	NA	NA	NA	1.981365509	3.7	93	3.108	79.27577741	84	3.821	CC	0	0.4585	GG	0	0.3897	AG	1	0.2401	CT	1	0.2349	TT	2	-1.0828	CC	2	-0.5902
1	1	39	175.1	70.1	22.9	1	630	2	NA	NA	NA	1.350248018	4.8	118	3.408	84.29194764	71	3.5861	CC	0	0.4585	GG	0	0.3897	AG	1	0.2401	TT	0	0.2349	TT	2	-1.0828	CC	2	-0.5902
1	1	49	173.6	71.9	23.9	2	620	2	NA	NA	NA	2.334453751	4.1	107	3.28	89.19883231	80	4.0611	CC	0	0.4585	GG	0	0.3897	AA	2	0.2401	CT	1	0.2349	TT	2	-1.0828	CC	2	-0.5902
1	1	50	179	82.8	25.8	1	360	2	NA	NA	NA	2.322219295	4.6	117	4.048	103.4661148	88	4.9093	TC	1	0.4585	AG	1	0.3897	AA	2	0.2401	CT	1	0.2349	TT	2	-1.0828	CC	2	-0.5902
2	1	39	158.1	52.7	21.1	0	0	0	NA	NA	NA	2.117271296	2.4	84	2.352	87.94738452	98	3.236	CC	0	0.4585	GG	0	0.3897	AA	2	0.2401	TT	0	0.2349	TT	2	-1.0828	TC	1	-0.5902
2	1	60	158.4	53.8	21.4	0	0	0	NA	NA	NA	1.387389826	2.1	86	1.869	87.97110844	89	4.8405	CC	0	0.4585	AA	2	0.3897	AA	2	0.2401	CT	1	0.2349	TT	2	-1.0828	CC	2	-0.5902
2	1	55	158.1	46	18.40323161	0	0	0	NA	NA	NA	0.977723605	2.2	86	1.936	83.95192648	88	4.6692	TC	1	0.4585	AG	1	0.3897	AG	1	0.2401	CT	1	0.2349	TT	2	-1.0828	CC	2	-0.5902
2	1	55	153.7	60.8	25.7	0	0	0	NA	NA	NA	1.609594409	2.3	93	1.909	87.70310192	83	3.8158	CC	0	0.4585	GG	0	0.3897	GG	0	0.2401	CC	2	0.2349	TT	2	-1.0828	CC	2	-0.5902
2	1	39	161.5	54.6	20.9	1	35	1	NA	NA	NA	1.741939078	2.9	101	2.175	81.78438662	75	3.821	CC	0	0.4585	GG	0	0.3897	AG	1	0.2401	CT	1	0.2349	TT	2	-1.0828	CC	2	-0.5902
2	1	39	157.1	41.3	16.7	0	0	0	NA	NA	NA	1.875061263	2.7	95	2.376	88.69350609	88	4.296	CC	0	0.4585	GG	0	0.3897	AA	2	0.2401	CC	2	0.2349	TT	2	-1.0828	CC	2	-0.5902
2	1	36	154.1	45.6	19.2	0	0	0	NA	NA	NA	2.389166084	2.6	93	2.548	96.40598488	98	3.8441	TC	1	0.4585	AG	1	0.3897	AG	1	0.2401	TT	0	0.2349	TT	2	-1.0828	TC	1	-0.5902
2	1	54	155.8	48.7	20.1	0	0	0	NA	NA	NA	1.619093331	2.5	99	2.225	102.9266983	89	3.821	CC	0	0.4585	GG	0	0.3897	AG	1	0.2401	CT	1	0.2349	TT	2	-1.0828	CC	2	-0.5902
2	1	63	151.6	60.2	26.19377476	0	0	0	NA	NA	NA	2.661812686	2.2	92	1.738	87.43956383	79	4.664	TC	1	0.4585	AG	1	0.3897	GG	0	0.2401	CC	2	0.2349	TT	2	-1.0828	CC	2	-0.5902
1	1	46	180.1	71.3	22	0	0	0	NA	NA	NA	1.494154594	4.6	114	3.542	87.11668658	77	3.821	CC	0	0.4585	GG	0	0.3897	AG	1	0.2401	CT	1	0.2349	TT	2	-1.0828	CC	2	-0.5902
1	1	45	173.7	71.7	23.8	0	0	0	NA	NA	NA	2.089905111	3.8	97	3.154	83.87502621	83	3.5861	CC	0	0.4585	GG	0	0.3897	AG	1	0.2401	TT	0	0.2349	TT	2	-1.0828	CC	2	-0.5902
2	1	39	150	51.4	22.8	2	400	2	NA	NA	NA	2.267171728	2.4	88	2.088	86.17152236	87	4.4343	TC	1	0.4585	AG	1	0.3897	AG	1	0.2401	TT	0	0.2349	TT	2	-1.0828	CC	2	-0.5902
2	1	47	153.8	57.7	24.4	0	0	0	NA	NA	NA	1.530199698	2.2	86	1.936	85.302397	88	4.2159	CC	0	0.4585	AG	1	0.3897	AA	2	0.2401	TT	0	0.2349	TT	2	-1.0828	CC	2	-0.5902
1	1	48	161	57.1	22	1	20	1	NA	NA	NA	1.710117365	3.3	92	2.772	85.52229688	84	4.2159	CC	0	0.4585	AG	1	0.3897	AA	2	0.2401	TT	0	0.2349	TT	2	-1.0828	CC	2	-0.5902
1	1	41	184	106.4	31.4	2	880	2	NA	NA	NA	2.301029996	5.1	121	4.233	100.0465333	83	4.2107	CC	0	0.4585	AG	1	0.3897	AG	1	0.2401	CT	1	0.2349	TT	2	-1.0828	CC	2	-0.5902
1	1	61	160.7	60	23.23375989	1	600	2	NA	NA	NA	1.371067862	3.1	92	2.542	86.23068433	82	4.0611	CC	0	0.4585	GG	0	0.3897	AA	2	0.2401	CT	1	0.2349	TT	2	-1.0828	CC	2	-0.5902
2	1	32	163	54.3	20.4	1	160	1	NA	NA	NA	1.914343157	2.9	96	2.784	97.32360097	96	3.9706	CC	0	0.4585	AG	1	0.3897	GG	0	0.2401	CT	1	0.2349	TT	2	-1.0828	CC	2	-0.5902
1	1	62	162.8	58.1	21.92135177	0	0	0	NA	NA	NA	1.113943352	3.3	99	2.673	91.62481336	81	4.2107	CC	0	0.4585	AG	1	0.3897	AG	1	0.2401	CT	1	0.2349	TT	2	-1.0828	CC	2	-0.5902
1	1	59	168.1	86	30.4	1	2640	2	NA	NA	NA	1.758911892	3.2	92	2.624	83.80928731	82	4.0611	CC	0	0.4585	GG	0	0.3897	AA	2	0.2401	CT	1	0.2349	TT	2	-1.0828	CC	2	-0.5902
1	1	42	169.9	70.6	24.5	2	414	2	NA	NA	NA	1.045322979	4.3	111	3.483	93.02572826	81	4.2451	CC	0	0.4585	AA	2	0.3897	AG	1	0.2401	CC	2	0.2349	TT	2	-1.0828	TC	1	-0.5902
1	1	40	160.6	67.2	26.05422691	0	0	0	NA	NA	NA	2.356025857	3	80	2.52	71.76484097	84	4.4291	TC	1	0.4585	AG	1	0.3897	GG	0	0.2401	CT	1	0.2349	TT	2	-1.0828	CC	2	-0.5902
2	1	60	155.4	55.7	23.06498445	0	0	0	NA	NA	NA	0.740362689	2.6	106	2.028	95.52010698	78	4.4291	TC	1	0.4585	AG	1	0.3897	GG	0	0.2401	CT	1	0.2349	TT	2	-1.0828	CC	2	-0.5902
2	1	56	162.3	80.8	30.7	1	155	1	NA	NA	NA	0.698970004	2.7	102	2.133	89.98971546	79	3.6205	CC	0	0.4585	AG	1	0.3897	AG	1	0.2401	CT	1	0.2349	TT	2	-1.0828	TC	1	-0.5902
2	1	55	150.6	53.2	23.5	2	150	1	NA	NA	NA	1.403120521	2.3	95	1.886	90.55380803	82	4.3655	CC	0	0.4585	AA	2	0.3897	AG	1	0.2401	TT	0	0.2349	TT	2	-1.0828	CC	2	-0.5902
2	1	51	155.9	65.3	26.9	1	75	1	NA	NA	NA	1.8876173	2.4	92	2.04	86.85079034	85	3.7357	CC	0	0.4585	AG	1	0.3897	GG	0	0.2401	TT	0	0.2349	TT	2	-1.0828	CC	2	-0.5902
2	1	50	160.4	55.6	21.6	0	0	0	NA	NA	NA	1.457881897	2.6	98	2.028	82.515059	78	3.5809	CC	0	0.4585	GG	0	0.3897	GG	0	0.2401	CT	1	0.2349	TT	2	-1.0828	CC	2	-0.5902
2	1	48	157.6	47	18.9	0	0	0	NA	NA	NA	2.255272505	2.3	86	1.909	78.96267974	83	3.9758	CC	0	0.4585	AG	1	0.3897	AG	1	0.2401	TT	0	0.2349	TT	2	-1.0828	CC	2	-0.5902
2	1	63	145.1	47.8	22.7	0	0	0	NA	NA	NA	1.610660163	1.8	80	1.512	83.27781479	84	3.236	CC	0	0.4585	GG	0	0.3897	AA	2	0.2401	TT	0	0.2349	TT	2	-1.0828	TC	1	-0.5902
2	1	55	147.7	58.5	26.8	2	500	2	NA	NA	NA	1.631443769	2.1	88	1.638	78.64726701	78	4.2107	CC	0	0.4585	AG	1	0.3897	AG	1	0.2401	CT	1	0.2349	TT	2	-1.0828	CC	2	-0.5902
2	1	39	153	74.9	32	0	0	0	NA	NA	NA	1.414973348	2.8	103	2.24	87.89452657	80	3.5809	CC	0	0.4585	GG	0	0.3897	GG	0	0.2401	CT	1	0.2349	TT	2	-1.0828	CC	2	-0.5902
2	1	42	157.2	59.3	24	0	0	0	NA	NA	NA	1.7930916	3.6	131	2.88	114.6516961	80	3.2019	TC	1	0.4585	GG	0	0.3897	AA	2	0.2401	TT	0	0.2349	CT	1	-1.0828	CC	2	-0.5902
2	1	52	156	50.2	20.6	0	0	0	NA	NA	NA	2.460897843	2.6	101	2.132	91.98423127	82	4.4343	TC	1	0.4585	AG	1	0.3897	AG	1	0.2401	TT	0	0.2349	TT	2	-1.0828	CC	2	-0.5902
2	1	34	164.5	62.5	23.1	1	480	2	NA	NA	NA	1.411619706	3.5	115	3.115	108.1646895	89	5.0589	TC	1	0.4585	AA	2	0.3897	AG	1	0.2401	CT	1	0.2349	TT	2	-1.0828	CC	2	-0.5902
1	1	42	173.7	61.3	20.3	1	300	2	NA	NA	NA	1.469822016	3.7	92	2.997	76.93885925	81	4.4343	TC	1	0.4585	AG	1	0.3897	AG	1	0.2401	TT	0	0.2349	TT	2	-1.0828	CC	2	-0.5902
2	1	57	153.9	52.8	22.29239259	0	0	0	NA	NA	NA	1.770852012	2	81	1.44	65.82659394	72	3.8158	CC	0	0.4585	GG	0	0.3897	GG	0	0.2401	CC	2	0.2349	TT	2	-1.0828	CC	2	-0.5902
2	1	36	165.1	62.7	23	0	0	0	NA	NA	NA	0.73239376	2.9	97	2.233	77.59593679	77	5.1277	TT	2	0.4585	AG	1	0.3897	AG	1	0.2401	CT	1	0.2349	TT	2	-1.0828	CC	2	-0.5902
2	1	38	164.4	52.2	19.3	0	0	0	NA	NA	NA	1.722633923	3.5	119	2.975	108.0769508	85	4.2107	CC	0	0.4585	AG	1	0.3897	AG	1	0.2401	CT	1	0.2349	TT	2	-1.0828	CC	2	-0.5902
2	1	49	152.8	41.5	17.8	2	620	2	NA	NA	NA	1.230448921	2.1	82	1.701	74.60721496	81	2.893	CC	0	0.4585	AG	1	0.3897	AG	1	0.2401	TT	0	0.2349	CT	1	-1.0828	CC	2	-0.5902
2	1	35	157.8	49.8	19.99932532	0	0	0	NA	NA	NA	3.26245109	2.5	87	2.225	81.58421716	89	4.6692	TC	1	0.4585	AG	1	0.3897	AG	1	0.2401	CT	1	0.2349	TT	2	-1.0828	CC	2	-0.5902
2	1	58	158.6	47.2	18.8	0	0	0	NA	NA	NA	1.583198774	2.1	85	1.743	81.51435558	83	3.8389	TC	1	0.4585	AG	1	0.3897	GG	0	0.2401	CT	1	0.2349	TT	2	-1.0828	TC	1	-0.5902
1	1	60	164.8	59.8	22	2	800	2	NA	NA	NA	2.436162647	3.8	110	3.116	100.8195655	82	3.8158	CC	0	0.4585	GG	0	0.3897	GG	0	0.2401	CC	2	0.2349	TT	2	-1.0828	CC	2	-0.5902
1	1	60	163.8	66.3	24.7	1	300	2	NA	NA	NA	2.432969291	3.2	94	2.528	82.26931684	79	4.2159	CC	0	0.4585	AG	1	0.3897	AA	2	0.2401	TT	0	0.2349	TT	2	-1.0828	CC	2	-0.5902
2	1	52	160.4	51.7	20.1	0	0	0	NA	NA	NA	2.346352974	2.7	102	2.295	96.64677704	85	3.821	CC	0	0.4585	GG	0	0.3897	AG	1	0.2401	CT	1	0.2349	TT	2	-1.0828	CC	2	-0.5902
1	1	62	170.8	66	22.6	2	860	2	NA	NA	NA	1.274157849	3	86	2.19	68.01038704	73	3.4657	CC	0	0.4585	GG	0	0.3897	AG	1	0.2401	CC	2	0.2349	TT	2	-1.0828	TC	1	-0.5902
1	1	58	165.5	71.7	26.2	1	600	2	NA	NA	NA	2.164352856	3.6	102	2.88	91.88846641	80	3.821	CC	0	0.4585	GG	0	0.3897	AG	1	0.2401	CT	1	0.2349	TT	2	-1.0828	CC	2	-0.5902
2	1	45	161.6	65.7	25.2	0	0	0	NA	NA	NA	1.564666064	2.9	104	2.407	93.74267635	83	4.9093	TC	1	0.4585	AG	1	0.3897	AA	2	0.2401	CT	1	0.2349	TT	2	-1.0828	CC	2	-0.5902
2	1	54	156.7	51.3	20.9	2	160	1	NA	NA	NA	1.888740961	2.1	83	1.806	79.84386089	86	4.2107	CC	0	0.4585	AG	1	0.3897	AG	1	0.2401	CT	1	0.2349	TT	2	-1.0828	CC	2	-0.5902
1	1	51	165.8	68.7	25	1	620	2	NA	NA	NA	1.755112266	3.4	95	2.686	80.29023433	79	4.6744	TC	1	0.4585	AG	1	0.3897	AA	2	0.2401	TT	0	0.2349	TT	2	-1.0828	CC	2	-0.5902
1	1	36	169.3	64.7	22.6	0	0	0	NA	NA	NA	0.959041392	4.1	101	3.362	84.42488743	82	3.3856	CC	0	0.4585	AG	1	0.3897	AG	1	0.2401	TT	0	0.2349	TT	2	-1.0828	TC	1	-0.5902
2	1	55	156.8	60.3	24.5	0	0	0	NA	NA	NA	1.685741739	2.5	99	2.125	93.97655061	85	4.8353	CC	0	0.4585	AA	2	0.3897	AG	1	0.2401	CC	2	0.2349	TT	2	-1.0828	CC	2	-0.5902
2	1	36	155	54.1	22.5	0	0	0	NA	NA	NA	1.133538908	3.2	114	2.592	99.50248756	81	4.664	TC	1	0.4585	AG	1	0.3897	GG	0	0.2401	CC	2	0.2349	TT	2	-1.0828	CC	2	-0.5902
2	1	49	155.3	52.2	21.6	1	24	1	NA	NA	NA	2.195899652	2.9	113	2.204	94.27494001	76	4.1254	CC	0	0.4585	AA	2	0.3897	GG	0	0.2401	TT	0	0.2349	TT	2	-1.0828	CC	2	-0.5902
2	1	43	158.6	51.7	20.55342379	0	0	0	NA	NA	NA	3.004321374	2.7	98	2.403	94.5551966	89	4.3603	CC	0	0.4585	AA	2	0.3897	GG	0	0.2401	CT	1	0.2349	TT	2	-1.0828	CC	2	-0.5902
2	1	62	162.9	55	20.7	0	0	0	NA	NA	NA	1.644438589	2.1	84	1.743	81.27144663	83	4.2159	CC	0	0.4585	AG	1	0.3897	AA	2	0.2401	TT	0	0.2349	TT	2	-1.0828	CC	2	-0.5902
2	1	63	147.4	46.6	21.4	0	0	0	NA	NA	NA	1.442479769	2.3	100	1.863	97.20272168	81	4.8188	TC	1	0.4585	AA	2	0.3897	GG	0	0.2401	CT	1	0.2349	TT	2	-1.0828	CC	2	-0.5902
2	1	57	163.8	68	25.3	0	0	0	NA	NA	NA	3.064457989	2.9	109	2.349	98.09775655	81	3.6205	CC	0	0.4585	AG	1	0.3897	AG	1	0.2401	CT	1	0.2349	TT	2	-1.0828	TC	1	-0.5902
2	1	66	152.7	68.7	29.46311514	1	440	2	NA	NA	NA	1.605305046	1.9	84	1.52	84.10428932	80	5.0754	CC	0	0.4585	AA	2	0.3897	AA	2	0.2401	CC	2	0.2349	TT	2	-1.0828	CC	2	-0.5902
2	1	30	155	44.2	18.4	0	0	0	NA	NA	NA	2.29666519	2.7	92	2.457	87.43169399	91	3.7357	CC	0	0.4585	AG	1	0.3897	GG	0	0.2401	TT	0	0.2349	TT	2	-1.0828	CC	2	-0.5902
1	1	62	179.3	69.4	21.6	1	360	2	NA	NA	NA	2.033423755	4.6	124	3.542	98.84771803	77	3.5176	CC	0	0.4585	AA	2	0.3897	AG	1	0.2401	CT	1	0.2349	CT	1	-1.0828	CC	2	-0.5902
1	1	47	178.1	81	25.53625344	1	10	1	NA	NA	NA	2.365487985	3.9	97	3.237	81.68266285	83	3.5861	CC	0	0.4585	GG	0	0.3897	AG	1	0.2401	TT	0	0.2349	TT	2	-1.0828	CC	2	-0.5902
2	1	47	160.1	65.3	25.5	0	0	0	NA	NA	NA	1.017033339	2.9	107	2.349	96.64948454	81	5.1442	TC	1	0.4585	AG	1	0.3897	AA	2	0.2401	CC	2	0.2349	TT	2	-1.0828	CC	2	-0.5902
2	1	40	156.6	55.4	22.6	2	60	1	NA	NA	NA	1.44870632	2.4	87	1.872	74.21295211	78	4.5031	TT	2	0.4585	GG	0	0.3897	AG	1	0.2401	TT	0	0.2349	TT	2	-1.0828	CC	2	-0.5902
1	1	40	170	58.2	20.1	0	0	0	NA	NA	NA	1.653212514	3.4	87	2.924	75.87650445	86	3.821	CC	0	0.4585	GG	0	0.3897	AG	1	0.2401	CT	1	0.2349	TT	2	-1.0828	CC	2	-0.5902
2	1	58	158	68.5	27.4	0	0	0	NA	NA	NA	1.752048448	2.7	109	2.295	104.7835991	85	4.6004	CC	0	0.4585	AA	2	0.3897	AG	1	0.2401	CT	1	0.2349	TT	2	-1.0828	CC	2	-0.5902
1	1	31	180.5	62.2	19.1	2	225	2	NA	NA	NA	1.79518459	4	92	3.08	69.63162624	77	3.6153	CC	0	0.4585	AG	1	0.3897	GG	0	0.2401	CC	2	0.2349	TT	2	-1.0828	TC	1	-0.5902
2	1	56	147.9	42.4	19.38337994	0	0	0	NA	NA	NA	2.820857989	2.6	110	2.262	114.0420468	87	4.2107	CC	0	0.4585	AG	1	0.3897	AG	1	0.2401	CT	1	0.2349	TT	2	-1.0828	CC	2	-0.5902
2	1	64	153.9	56.6	23.9	0	0	0	NA	NA	NA	0.886490725	2	84	1.62	81.10300081	81	4.2107	CC	0	0.4585	AG	1	0.3897	AG	1	0.2401	CT	1	0.2349	TT	2	-1.0828	CC	2	-0.5902
2	1	61	159.6	49.7	19.51149804	0	0	0	NA	NA	NA	2.086359831	3	119	2.13	97.03354588	71	3.5861	CC	0	0.4585	GG	0	0.3897	AG	1	0.2401	TT	0	0.2349	TT	2	-1.0828	CC	2	-0.5902
2	1	53	158.2	57.6	23	0	0	0	NA	NA	NA	0.698970004	2.6	99	2.314	99.59296787	89	4.3603	CC	0	0.4585	AA	2	0.3897	GG	0	0.2401	CT	1	0.2349	TT	2	-1.0828	CC	2	-0.5902
2	1	54	153.1	47.1	20.1	0	0	0	NA	NA	NA	1.7930916	2.1	82	1.743	78.15373299	83	4.9041	TC	1	0.4585	AG	1	0.3897	AG	1	0.2401	CC	2	0.2349	TT	2	-1.0828	CC	2	-0.5902
2	1	55	158.1	59.9	24	0	0	0	NA	NA	NA	1.418301291	2.2	85	1.892	83.95192648	86	4.824	TC	1	0.4585	AA	2	0.3897	AG	1	0.2401	TT	0	0.2349	TT	2	-1.0828	CC	2	-0.5902
2	1	42	162.1	56.7	21.6	0	0	0	NA	NA	NA	2.303196057	2.9	102	2.407	91.00561201	83	3.2308	CC	0	0.4585	GG	0	0.3897	AG	1	0.2401	CT	1	0.2349	TT	2	-1.0828	TC	1	-0.5902
2	1	49	161.9	56	21.4	0	0	0	NA	NA	NA	1.800029359	2.6	94	2.314	92.78683234	89	4.6692	TC	1	0.4585	AG	1	0.3897	AG	1	0.2401	CT	1	0.2349	TT	2	-1.0828	CC	2	-0.5902
1	1	31	165.1	63	23.1	0	0	0	NA	NA	NA	2.103803721	4.3	107	3.655	92.36453202	85	4.6692	TC	1	0.4585	AG	1	0.3897	AG	1	0.2401	CT	1	0.2349	TT	2	-1.0828	CC	2	-0.5902
2	1	66	154.7	49	20.47460126	0	0	0	NA	NA	NA	2.431363764	2	86	1.14	61.65228113	57	5.0641	TC	1	0.4585	AA	2	0.3897	AA	2	0.2401	TT	0	0.2349	TT	2	-1.0828	CC	2	-0.5902
1	1	53	161.6	63.7	24.4	2	700	2	NA	NA	NA	1.136720567	2.9	82	2.407	76.05526683	83	4.2107	CC	0	0.4585	AG	1	0.3897	AG	1	0.2401	CT	1	0.2349	TT	2	-1.0828	CC	2	-0.5902
1	1	43	163.3	65.2	24.4	0	0	0	NA	NA	NA	1.877371346	3.6	97	2.808	80.07320979	78	3.5352	CC	0	0.4585	AA	2	0.3897	GG	0	0.2401	TT	0	0.2349	TT	2	-1.0828	TC	1	-0.5902
1	1	31	176.8	79.5	25.4	2	65	1	NA	NA	NA	2.656098202	4.8	112	4.416	101.8801519	92	4.6692	TC	1	0.4585	AG	1	0.3897	AG	1	0.2401	CT	1	0.2349	TT	2	-1.0828	CC	2	-0.5902
1	1	31	175.8	69.8	22.6	2	110	1	NA	NA	NA	1.761927838	4.2	100	3.654	86.39207995	87	3.2308	CC	0	0.4585	GG	0	0.3897	AG	1	0.2401	CT	1	0.2349	TT	2	-1.0828	TC	1	-0.5902
1	1	31	184.4	73.6	21.6	1	165	1	NA	NA	NA	1.942008053	4.5	101	3.96	87.10042679	88	4.0611	CC	0	0.4585	GG	0	0.3897	AA	2	0.2401	CT	1	0.2349	TT	2	-1.0828	CC	2	-0.5902
2	1	69	155.2	52.3	21.7	0	0	0	NA	NA	NA	1.071882007	2.7	116	2.079	111.0288675	77	4.2055	CC	0	0.4585	AG	1	0.3897	GG	0	0.2401	CC	2	0.2349	TT	2	-1.0828	CC	2	-0.5902
2	1	54	163.1	69.3	26.1	0	0	0	NA	NA	NA	2.269512944	2.6	99	2.132	91.8503674	82	4.5031	TT	2	0.4585	GG	0	0.3897	AG	1	0.2401	TT	0	0.2349	TT	2	-1.0828	CC	2	-0.5902
2	1	71	157.6	49.6	19.96959468	0	0	0	NA	NA	NA	2.668385917	2.1	93	1.764	94.72687086	84	4.6857	CC	0	0.4585	AG	1	0.3897	AA	2	0.2401	CC	2	0.2349	TT	2	-1.0828	CC	2	-0.5902
2	1	58	153.5	59.5	25.3	0	0	0	NA	NA	NA	1.779596491	2.1	87	1.785	85.8778626	85	3.9758	CC	0	0.4585	AG	1	0.3897	AG	1	0.2401	TT	0	0.2349	TT	2	-1.0828	CC	2	-0.5902
2	1	53	165.4	50.5	18.45951846	0	0	0	NA	NA	NA	3.021189299	2.7	99	1.971	81.04384472	73	3.9758	CC	0	0.4585	AG	1	0.3897	AG	1	0.2401	TT	0	0.2349	TT	2	-1.0828	CC	2	-0.5902
2	1	64	147.2	62	28.6	0	0	0	NA	NA	NA	1.506505032	2	89	1.42	76.69551879	71	4.6692	TC	1	0.4585	AG	1	0.3897	AG	1	0.2401	CT	1	0.2349	TT	2	-1.0828	CC	2	-0.5902
2	1	67	153.6	56.2	23.8	0	0	0	NA	NA	NA	1.10720997	2.5	109	2.1	110.5146827	84	4.6692	TC	1	0.4585	AG	1	0.3897	AG	1	0.2401	CT	1	0.2349	TT	2	-1.0828	CC	2	-0.5902
2	1	40	159.5	60	23.58467389	0	0	0	NA	NA	NA	2.278753601	2.9	101	2.726	102.8963415	94	3.5861	CC	0	0.4585	GG	0	0.3897	AG	1	0.2401	TT	0	0.2349	TT	2	-1.0828	CC	2	-0.5902
2	1	59	159.4	57.4	22.6	0	0	0	NA	NA	NA	0.698970004	2.2	88	1.782	81.67710319	81	3.3515	TC	1	0.4585	AG	1	0.3897	AG	1	0.2401	TT	0	0.2349	CT	1	-1.0828	CC	2	-0.5902
2	1	58	155.6	53.2	22	0	0	0	NA	NA	NA	1.178976947	2.6	106	2.054	98.03006255	79	3.7753	CC	0	0.4585	AA	2	0.3897	AG	1	0.2401	TT	0	0.2349	TT	2	-1.0828	TC	1	-0.5902
1	1	73	162.5	48.6	18.40473373	0	0	0	NA	NA	NA	1.888740961	2.1	66	1.827	68.49315068	87	3.1455	CC	0	0.4585	AG	1	0.3897	GG	0	0.2401	TT	0	0.2349	TT	2	-1.0828	TC	1	-0.5902
1	1	27	169.9	63.4	22	0	0	0	NA	NA	NA	1.59439255	4	96	3.68	88.46595256	92	4.6857	CC	0	0.4585	AG	1	0.3897	AA	2	0.2401	CC	2	0.2349	TT	2	-1.0828	CC	2	-0.5902
1	1	36	176	73.1	23.6	2	270	2	NA	NA	NA	2.390935107	4	96	3.24	79.51807229	81	3.7357	CC	0	0.4585	AG	1	0.3897	GG	0	0.2401	TT	0	0.2349	TT	2	-1.0828	CC	2	-0.5902
2	1	45	166.2	61.6	22.3	0	0	0	NA	NA	NA	0.755874856	3.3	115	2.64	101.4503645	80	4.2055	CC	0	0.4585	AG	1	0.3897	GG	0	0.2401	CC	2	0.2349	TT	2	-1.0828	CC	2	-0.5902
2	1	58	159	50.6	20	0	0	0	NA	NA	NA	1.831229694	2.6	102	2.054	90.2119982	79	4.7545	TC	1	0.4585	GG	0	0.3897	AA	2	0.2401	CC	2	0.2349	TT	2	-1.0828	CC	2	-0.5902
2	1	41	164	55.7	20.7	0	0	0	NA	NA	NA	1.565847819	3.1	106	2.573	92.55831174	83	5.0754	CC	0	0.4585	AA	2	0.3897	AA	2	0.2401	CC	2	0.2349	TT	2	-1.0828	CC	2	-0.5902
1	1	47	178.3	69.2	21.8	0	0	0	NA	NA	NA	1.658011397	5	125	4.2	107.0118223	84	3.604	TC	1	0.4585	AG	1	0.3897	GG	0	0.2401	TT	0	0.2349	TT	2	-1.0828	TC	1	-0.5902
2	1	34	160	77.1	30.1	1	180	1	NA	NA	NA	0.698970004	3.6	122	3.276	115.648717	91	3.9706	CC	0	0.4585	AG	1	0.3897	GG	0	0.2401	CT	1	0.2349	TT	2	-1.0828	CC	2	-0.5902
1	1	32	163.7	63.6	23.7	1	30	1	NA	NA	NA	2.46834733	4.4	111	3.916	102.1156263	89	3.4492	TC	1	0.4585	GG	0	0.3897	GG	0	0.2401	CT	1	0.2349	TT	2	-1.0828	TC	1	-0.5902
2	1	44	157.4	52.7	21.3	0	0	0	NA	NA	NA	0.799340549	2.7	98	2.295	92.37689774	85	3.821	CC	0	0.4585	GG	0	0.3897	AG	1	0.2401	CT	1	0.2349	TT	2	-1.0828	CC	2	-0.5902
1	1	51	163.4	63.5	23.8	0	0	0	NA	NA	NA	2.146128036	4.5	126	3.51	106.8245635	78	3.346	CC	0	0.4585	GG	0	0.3897	GG	0	0.2401	TT	0	0.2349	TT	2	-1.0828	CC	2	-0.5902
2	1	62	153.3	48.5	20.6	0	0	0	NA	NA	NA	1.625312451	2.1	86	1.785	89.83829108	85	3.346	CC	0	0.4585	GG	0	0.3897	GG	0	0.2401	TT	0	0.2349	TT	2	-1.0828	CC	2	-0.5902
1	1	60	176.2	68.9	22.2	2	336	2	NA	NA	NA	1.656098202	3.9	105	3.003	86.07827384	77	4.4291	TC	1	0.4585	AG	1	0.3897	GG	0	0.2401	CT	1	0.2349	TT	2	-1.0828	CC	2	-0.5902
1	1	37	171	65.7	22.5	1	140	1	NA	NA	NA	2.230448921	3.9	96	3.666	91.32420091	94	5.0641	TC	1	0.4585	AA	2	0.3897	AA	2	0.2401	TT	0	0.2349	TT	2	-1.0828	CC	2	-0.5902
2	1	50	155.6	48.5	20	0	0	0	NA	NA	NA	2.037426498	2.5	96	2.35	103.5285998	94	3.821	CC	0	0.4585	GG	0	0.3897	AG	1	0.2401	CT	1	0.2349	TT	2	-1.0828	CC	2	-0.5902
2	1	61	148.1	59.5	27.1	0	0	0	NA	NA	NA	0.73239376	2	85	1.76	88.94935119	88	4.9041	TC	1	0.4585	AG	1	0.3897	AG	1	0.2401	CC	2	0.2349	TT	2	-1.0828	CC	2	-0.5902
1	1	48	163.3	62.1	23.28730497	0	0	0	NA	NA	NA	1.679427897	4.1	112	3.362	98.3079123	82	4.6692	TC	1	0.4585	AG	1	0.3897	AG	1	0.2401	CT	1	0.2349	TT	2	-1.0828	CC	2	-0.5902
2	1	62	157.7	56.5	22.7	0	0	0	NA	NA	NA	2.28780173	2.4	98	1.896	90.4589602	79	2.9959	CC	0	0.4585	GG	0	0.3897	AG	1	0.2401	TT	0	0.2349	TT	2	-1.0828	TC	1	-0.5902
2	1	60	150.6	40.3	17.76867739	0	0	0	NA	NA	NA	2.352182518	2.4	103	1.968	100.5935017	82	4.3603	CC	0	0.4585	AA	2	0.3897	GG	0	0.2401	CT	1	0.2349	TT	2	-1.0828	CC	2	-0.5902
2	1	54	162.5	56.4	21.4	0	0	0	NA	NA	NA	1.103803721	2.5	94	1.925	79.76490344	77	3.7357	CC	0	0.4585	AG	1	0.3897	GG	0	0.2401	TT	0	0.2349	TT	2	-1.0828	CC	2	-0.5902
2	1	57	157.3	57.4	23.2	0	0	0	NA	NA	NA	1.859138297	2.7	108	2.268	104.4694767	84	4.3603	CC	0	0.4585	AA	2	0.3897	GG	0	0.2401	CT	1	0.2349	TT	2	-1.0828	CC	2	-0.5902
2	1	38	166.1	75.7	27.4	0	0	0	NA	NA	NA	0.698970004	4.8	159	4.032	142.1868335	84	4.2107	CC	0	0.4585	AG	1	0.3897	AG	1	0.2401	CT	1	0.2349	TT	2	-1.0828	CC	2	-0.5902
2	1	37	162.6	46.4	17.5	0	0	0	NA	NA	NA	1.385606274	2.8	94	2.296	83.38771663	82	3.2308	CC	0	0.4585	GG	0	0.3897	AG	1	0.2401	CT	1	0.2349	TT	2	-1.0828	TC	1	-0.5902
2	1	42	148.6	50	22.64291757	0	0	0	NA	NA	NA	1.267171728	2.6	99	2.236	94.00905905	86	3.821	CC	0	0.4585	GG	0	0.3897	AG	1	0.2401	CT	1	0.2349	TT	2	-1.0828	CC	2	-0.5902
2	1	51	150.7	58.9	25.9	0	0	0	NA	NA	NA	1.501059262	2.3	93	2.07	95.9605191	90	5.3678	TT	2	0.4585	AG	1	0.3897	AA	2	0.2401	CT	1	0.2349	TT	2	-1.0828	CC	2	-0.5902
2	1	52	151	68	29.8	0	0	0	NA	NA	NA	2	2.1	84	1.932	87.43672342	92	4.2795	TC	1	0.4585	GG	0	0.3897	AG	1	0.2401	CT	1	0.2349	TT	2	-1.0828	CC	2	-0.5902
2	1	56	161.5	60.3	23.1	2	300	2	NA	NA	NA	1.758911892	2.9	113	2.117	94.99136442	73	4.2055	CC	0	0.4585	AG	1	0.3897	GG	0	0.2401	CC	2	0.2349	TT	2	-1.0828	CC	2	-0.5902
2	1	34	154.1	44.8	18.9	0	0	0	NA	NA	NA	2.155336037	2.9	104	2.581	98.58941301	89	4.9093	TC	1	0.4585	AG	1	0.3897	AA	2	0.2401	CT	1	0.2349	TT	2	-1.0828	CC	2	-0.5902
1	1	69	172.4	68.6	23.08073277	1	220	2	NA	NA	NA	1.653212514	3	88	2.19	71.05025191	73	4.2107	CC	0	0.4585	AG	1	0.3897	AG	1	0.2401	CT	1	0.2349	TT	2	-1.0828	CC	2	-0.5902
2	1	56	155.4	45	18.6	0	0	0	NA	NA	NA	0.892094603	2.5	98	2.125	96.25080209	85	4.1254	CC	0	0.4585	AA	2	0.3897	GG	0	0.2401	TT	0	0.2349	TT	2	-1.0828	CC	2	-0.5902
2	1	48	166.3	79.3	28.7	0	0	0	NA	NA	NA	2.264817823	3.2	113	2.688	103.9421004	84	4.2107	CC	0	0.4585	AG	1	0.3897	AG	1	0.2401	CT	1	0.2349	TT	2	-1.0828	CC	2	-0.5902
2	1	45	153.2	56.7	24.2	0	0	0	NA	NA	NA	1.526339277	3.6	136	2.952	122.0847015	82	5.6027	TT	2	0.4585	AG	1	0.3897	AA	2	0.2401	CC	2	0.2349	TT	2	-1.0828	CC	2	-0.5902
2	1	43	159.4	46.7	18.37977736	0	0	0	NA	NA	NA	3.346352974	3	107	2.16	82.16605368	72	3.5809	CC	0	0.4585	GG	0	0.3897	GG	0	0.2401	CT	1	0.2349	TT	2	-1.0828	CC	2	-0.5902
2	1	43	158.7	58	23	0	0	0	NA	NA	NA	0.698970004	3.1	112	2.759	110.2188632	89	3.8262	CC	0	0.4585	GG	0	0.3897	AA	2	0.2401	TT	0	0.2349	TT	2	-1.0828	CC	2	-0.5902
2	1	40	160.7	63	24.4	0	0	0	NA	NA	NA	1.936010796	2.8	97	2.352	86.77935406	84	3.5861	CC	0	0.4585	GG	0	0.3897	AG	1	0.2401	TT	0	0.2349	TT	2	-1.0828	CC	2	-0.5902
1	1	38	177.3	77.3	24.6	2	440	2	NA	NA	NA	2.597695186	4.3	105	3.698	89.35471406	86	4.6744	TC	1	0.4585	AG	1	0.3897	AA	2	0.2401	TT	0	0.2349	TT	2	-1.0828	CC	2	-0.5902
2	1	62	149.3	59.4	26.6	2	480	2	NA	NA	NA	2.838219222	2.3	100	1.817	93.96533723	79	4.4508	CC	0	0.4585	AG	1	0.3897	AA	2	0.2401	CT	1	0.2349	TT	2	-1.0828	CC	2	-0.5902
2	1	55	160	82.6	32.3	0	0	0	NA	NA	NA	1.862727528	2.9	113	2.349	104.1214751	81	3.4492	TC	1	0.4585	GG	0	0.3897	GG	0	0.2401	CT	1	0.2349	TT	2	-1.0828	TC	1	-0.5902
2	1	59	156.4	56.9	23.3	2	780	2	NA	NA	NA	1.848804701	2.6	105	2.002	93.55412106	77	4.4508	CC	0	0.4585	AG	1	0.3897	AA	2	0.2401	CT	1	0.2349	TT	2	-1.0828	CC	2	-0.5902
1	1	69	160.6	62.4	24.2	1	1040	2	NA	NA	NA	2.136720567	2.8	86	2.184	78.60458152	78	3.7357	CC	0	0.4585	AG	1	0.3897	GG	0	0.2401	TT	0	0.2349	TT	2	-1.0828	CC	2	-0.5902
2	1	69	154.7	61.7	25.8	0	0	0	NA	NA	NA	1.892094603	2.9	125	2.204	116.9963837	76	4.2159	CC	0	0.4585	AG	1	0.3897	AA	2	0.2401	TT	0	0.2349	TT	2	-1.0828	CC	2	-0.5902
2	1	47	153.7	64.8	27.4	0	0	0	NA	NA	NA	1.46686762	2.7	102	2.241	93.92076503	83	3.7357	CC	0	0.4585	AG	1	0.3897	GG	0	0.2401	TT	0	0.2349	TT	2	-1.0828	CC	2	-0.5902
2	1	42	164.1	63.3	23.5	0	0	0	NA	NA	NA	1.797959644	3.1	108	2.325	85.78248545	75	4.6004	CC	0	0.4585	AA	2	0.3897	AG	1	0.2401	CT	1	0.2349	TT	2	-1.0828	CC	2	-0.5902
2	1	36	157.9	44	17.6	0	0	0	NA	NA	NA	1.176091259	2.9	102	2.668	100.8667065	92	4.2159	CC	0	0.4585	AG	1	0.3897	AA	2	0.2401	TT	0	0.2349	TT	2	-1.0828	CC	2	-0.5902
2	1	39	149	53.3	24.00792757	0	0	0	NA	NA	NA	1.907948522	2.8	106	1.988	82.81573499	71	4.4456	CC	0	0.4585	AG	1	0.3897	AG	1	0.2401	CC	2	0.2349	TT	2	-1.0828	CC	2	-0.5902
2	1	43	153.7	59.2	25.05959061	0	0	0	NA	NA	NA	2.555094449	2.9	109	2.407	98.74917709	83	4.0394	TC	1	0.4585	GG	0	0.3897	GG	0	0.2401	CT	1	0.2349	TT	2	-1.0828	CC	2	-0.5902
2	1	50	151.5	62.9	27.4	0	0	0	NA	NA	NA	0.919078092	2.6	101	2.158	94.25493716	83	3.346	CC	0	0.4585	GG	0	0.3897	GG	0	0.2401	TT	0	0.2349	TT	2	-1.0828	CC	2	-0.5902
1	1	41	165.4	71.8	26.2	2	315	2	NA	NA	NA	1.927370363	3.5	92	3.08	85.43710726	88	3.9758	CC	0	0.4585	AG	1	0.3897	AG	1	0.2401	TT	0	0.2349	TT	2	-1.0828	CC	2	-0.5902
1	1	47	170.1	73	25.2	2	270	2	NA	NA	NA	2.045322979	3.7	97	3.182	88.16398501	86	4.4687	TC	1	0.4585	AA	2	0.3897	AG	1	0.2401	CT	1	0.2349	TT	2	-1.0828	TC	1	-0.5902
1	1	37	165	58.8	21.6	1	170	1	NA	NA	NA	1.301029996	3.5	90	2.905	77.83145464	83	5.0641	TC	1	0.4585	AA	2	0.3897	AA	2	0.2401	TT	0	0.2349	TT	2	-1.0828	CC	2	-0.5902
1	1	51	173.2	74.1	24.7	1	260	2	NA	NA	NA	1.217483944	4	105	3.4	93.68455858	85	3.7357	CC	0	0.4585	AG	1	0.3897	GG	0	0.2401	TT	0	0.2349	TT	2	-1.0828	CC	2	-0.5902
1	1	57	172.3	67.5	22.7	2	540	2	NA	NA	NA	2.957607287	3.4	92	2.516	72.91180588	74	4.5839	TC	1	0.4585	AA	2	0.3897	GG	0	0.2401	TT	0	0.2349	TT	2	-1.0828	CC	2	-0.5902
1	1	53	161.4	63	24.2	1	330	2	NA	NA	NA	0.698970004	3.4	97	2.958	92.11027824	87	2.7558	CC	0	0.4585	GG	0	0.3897	GG	0	0.2401	TT	0	0.2349	TT	2	-1.0828	TC	1	-0.5902
2	1	46	165.1	53.7	19.70063112	0	0	0	NA	NA	NA	3.012837225	2.9	104	2.291	87.94738452	79	4.4291	TC	1	0.4585	AG	1	0.3897	GG	0	0.2401	CT	1	0.2349	TT	2	-1.0828	CC	2	-0.5902
1	1	49	177.2	64.5	20.5	0	0	0	NA	NA	NA	1.937517892	3.7	95	3.071	80.95685783	83	2.9907	CC	0	0.4585	GG	0	0.3897	GG	0	0.2401	CT	1	0.2349	TT	2	-1.0828	TC	1	-0.5902
2	1	60	155.9	81.7	33.6	1	200	1	NA	NA	NA	0.995635195	2.7	109	2.268	109.2740403	84	4.0611	CC	0	0.4585	GG	0	0.3897	AA	2	0.2401	CT	1	0.2349	TT	2	-1.0828	CC	2	-0.5902
2	1	38	158.9	48.1	19.1	0	0	0	NA	NA	NA	1.719331287	3.4	118	2.788	105.4693386	82	3.151	TC	1	0.4585	AA	2	0.3897	AG	1	0.2401	TT	0	0.2349	CT	1	-1.0828	TC	1	-0.5902
2	1	51	149.3	57.9	26	0	0	0	NA	NA	NA	2.575187845	2.3	92	1.863	88.06080831	81	4.2107	CC	0	0.4585	AG	1	0.3897	AG	1	0.2401	CT	1	0.2349	TT	2	-1.0828	CC	2	-0.5902
2	1	56	152.1	59.5	25.7	0	0	0	NA	NA	NA	2.350248018	2.4	97	2.04	94.82268159	85	4.8405	CC	0	0.4585	AA	2	0.3897	AA	2	0.2401	CT	1	0.2349	TT	2	-1.0828	CC	2	-0.5902
2	1	55	150.8	42.4	18.6	0	0	0	NA	NA	NA	0.86332286	2.6	107	2.236	104.6323599	86	4.6692	TC	1	0.4585	AG	1	0.3897	AG	1	0.2401	CT	1	0.2349	TT	2	-1.0828	CC	2	-0.5902
2	1	53	153.6	50.3	21.3	0	0	0	NA	NA	NA	1.307496038	3.3	130	2.706	122.2715334	82	2.9907	CC	0	0.4585	GG	0	0.3897	GG	0	0.2401	CT	1	0.2349	TT	2	-1.0828	TC	1	-0.5902
2	1	69	145.9	44.4	20.85798671	0	0	0	NA	NA	NA	2.152288344	2.1	98	1.638	100.7825468	78	4.2847	TC	1	0.4585	GG	0	0.3897	AA	2	0.2401	TT	0	0.2349	TT	2	-1.0828	CC	2	-0.5902
1	1	37	183.7	88.1	26.10703767	1	165	1	NA	NA	NA	2.096910013	4.5	103	3.735	84.10620113	83	4.0446	TC	1	0.4585	GG	0	0.3897	AG	1	0.2401	TT	0	0.2349	TT	2	-1.0828	CC	2	-0.5902
1	1	60	162.3	55.2	21	1	2340	2	NA	NA	NA	1.494154594	3.1	92	2.201	73.70678102	71	4.0738	TC	1	0.4585	AG	1	0.3897	GG	0	0.2401	CC	2	0.2349	TT	2	-1.0828	TC	1	-0.5902
1	1	40	177.2	83	26.4	2	400	2	NA	NA	NA	2.673020907	3.5	84	3.08	73.50779183	88	4.2107	CC	0	0.4585	AG	1	0.3897	AG	1	0.2401	CT	1	0.2349	TT	2	-1.0828	CC	2	-0.5902
1	1	67	167.6	64	22.8	1	340	2	NA	NA	NA	1.686636269	3.2	95	2.528	83.90387972	79	4.0738	TC	1	0.4585	AG	1	0.3897	GG	0	0.2401	CC	2	0.2349	TT	2	-1.0828	TC	1	-0.5902
2	1	55	159.6	48.5	19	0	0	0	NA	NA	NA	2.472756449	2.6	100	2.002	87.10042679	77	4.6056	CC	0	0.4585	AA	2	0.3897	AA	2	0.2401	TT	0	0.2349	TT	2	-1.0828	CC	2	-0.5902
1	1	52	176.2	62.2	20.03450315	1	460	2	NA	NA	NA	2.113943352	4.9	128	4.067	110.5359646	83	3.8045	TC	1	0.4585	GG	0	0.3897	GG	0	0.2401	TT	0	0.2349	TT	2	-1.0828	CC	2	-0.5902
1	1	35	167.1	69.4	24.9	2	255	2	NA	NA	NA	2.250420002	3.7	92	3.219	82.95313148	87	4.6056	CC	0	0.4585	AA	2	0.3897	AA	2	0.2401	TT	0	0.2349	TT	2	-1.0828	CC	2	-0.5902
1	1	36	169.3	66.9	23.3	0	0	0	NA	NA	NA	1.326335861	4.6	115	4.048	104.8915268	88	3.346	CC	0	0.4585	GG	0	0.3897	GG	0	0.2401	TT	0	0.2349	TT	2	-1.0828	CC	2	-0.5902
1	1	74	162.1	59.9	22.79611256	1	680	2	NA	NA	NA	2.103803721	3.1	98	2.108	81.21905941	68	3.5861	CC	0	0.4585	GG	0	0.3897	AG	1	0.2401	TT	0	0.2349	TT	2	-1.0828	CC	2	-0.5902
2	1	73	155.5	56.2	23.2	0	0	0	NA	NA	NA	1.217483944	2	90	1.62	88.39779006	81	4.4343	TC	1	0.4585	AG	1	0.3897	AG	1	0.2401	TT	0	0.2349	TT	2	-1.0828	CC	2	-0.5902
1	1	39	169.4	53.3	18.6	2	285	2	NA	NA	NA	1.521138084	3.8	97	3.268	86.19788946	86	3.9706	CC	0	0.4585	AG	1	0.3897	GG	0	0.2401	CT	1	0.2349	TT	2	-1.0828	CC	2	-0.5902
2	1	51	154.7	67.4	28.2	1	580	2	NA	NA	NA	2.987666265	2.9	111	2.262	96.64382358	78	4.2055	CC	0	0.4585	AG	1	0.3897	GG	0	0.2401	CC	2	0.2349	TT	2	-1.0828	CC	2	-0.5902
2	1	53	160.8	52.4	20.3	0	0	0	NA	NA	NA	1.814913181	2.5	96	2.075	88.73489394	83	5.2825	TT	2	0.4585	AA	2	0.3897	AG	1	0.2401	TT	0	0.2349	TT	2	-1.0828	CC	2	-0.5902
2	1	33	148.7	56.3	25.46164495	0	0	0	NA	NA	NA	2.615950052	2.5	91	1.65	66.9185955	66	4.7545	TC	1	0.4585	GG	0	0.3897	AA	2	0.2401	CC	2	0.2349	TT	2	-1.0828	CC	2	-0.5902
2	1	34	153.5	49	20.8	0	0	0	NA	NA	NA	1.890421019	2.7	95	2.511	95.27439024	93	4.0559	CC	0	0.4585	GG	0	0.3897	AG	1	0.2401	CC	2	0.2349	TT	2	-1.0828	CC	2	-0.5902
1	1	69	167.8	52.6	18.68107359	0	0	0	NA	NA	NA	2.045322979	3	89	2.76	95.53705473	92	3.3804	CC	0	0.4585	AG	1	0.3897	GG	0	0.2401	CT	1	0.2349	TT	2	-1.0828	TC	1	-0.5902
2	1	49	160.3	64.4	25.1	0	0	0	NA	NA	NA	1.463892989	3	111	2.37	98.21574726	79	4.5427	TT	2	0.4585	AG	1	0.3897	AA	2	0.2401	TT	0	0.2349	TT	2	-1.0828	TC	1	-0.5902
1	1	37	175.2	64	20.9	1	180	1	NA	NA	NA	1.227886705	4.5	110	3.6	87.95074758	80	3.9761	TC	1	0.4585	AA	2	0.3897	AG	1	0.2401	CT	1	0.2349	CT	1	-1.0828	CC	2	-0.5902
1	1	35	176.4	80	25.7	1	300	2	NA	NA	NA	2.012837225	4.7	113	4.042	97.79601183	86	4.6004	CC	0	0.4585	AA	2	0.3897	AG	1	0.2401	CT	1	0.2349	TT	2	-1.0828	CC	2	-0.5902
1	1	36	161.6	57.7	22.1	1	320	2	NA	NA	NA	1.136720567	4	105	3.36	90.86903844	84	4.4456	CC	0	0.4585	AG	1	0.3897	AG	1	0.2401	CC	2	0.2349	TT	2	-1.0828	CC	2	-0.5902
1	1	40	164.3	71.2	26.4	0	0	0	NA	NA	NA	1.648360011	4	104	3.16	85.71112586	79	4.7545	TC	1	0.4585	GG	0	0.3897	AA	2	0.2401	CC	2	0.2349	TT	2	-1.0828	CC	2	-0.5902
1	1	38	172.4	69.2	23.3	2	3	1	NA	NA	NA	1.31386722	4.6	114	4.14	105.9428917	90	4.6692	TC	1	0.4585	AG	1	0.3897	AG	1	0.2401	CT	1	0.2349	TT	2	-1.0828	CC	2	-0.5902
1	1	67	162.9	63.6	23.96707015	1	4300	2	NA	NA	NA	2.636487896	2.7	81	2.214	78.28067179	82	4.2107	CC	0	0.4585	AG	1	0.3897	AG	1	0.2401	CT	1	0.2349	TT	2	-1.0828	CC	2	-0.5902
1	1	40	174.5	102.8	33.75998555	0	0	0	NA	NA	NA	1.356025857	4.6	113	3.91	97.89156627	85	4.9041	TC	1	0.4585	AG	1	0.3897	AG	1	0.2401	CC	2	0.2349	TT	2	-1.0828	CC	2	-0.5902
1	1	35	172.3	71.4	24.05069644	1	50	1	NA	NA	NA	2.385606274	4.4	107	3.696	89.00316456	84	4.8876	TT	2	0.4585	AG	1	0.3897	GG	0	0.2401	CT	1	0.2349	TT	2	-1.0828	CC	2	-0.5902
2	1	60	157.7	60.3	24.2	2	200	1	NA	NA	NA	2.103803721	2.3	91	1.679	79.27625443	73	4.6744	TC	1	0.4585	AG	1	0.3897	AA	2	0.2401	TT	0	0.2349	TT	2	-1.0828	CC	2	-0.5902
1	1	59	166.3	68	24.6	1	1000	2	NA	NA	NA	2.614897216	3.8	108	2.85	88.6974151	75	3.9758	CC	0	0.4585	AG	1	0.3897	AG	1	0.2401	TT	0	0.2349	TT	2	-1.0828	CC	2	-0.5902
2	1	47	157.4	60.1	24.25855992	0	0	0	NA	NA	NA	2.376576957	2.3	85	1.932	78.38930605	84	4.0446	TC	1	0.4585	GG	0	0.3897	AG	1	0.2401	TT	0	0.2349	TT	2	-1.0828	CC	2	-0.5902
2	1	39	164.2	65.7	24.4	0	0	0	NA	NA	NA	1.84135947	2.8	94	2.352	83.65461555	84	4.9093	TC	1	0.4585	AG	1	0.3897	AA	2	0.2401	CT	1	0.2349	TT	2	-1.0828	CC	2	-0.5902
2	1	44	153.9	59.7	25.20560299	0	0	0	NA	NA	NA	1.371067862	2.5	93	2.35	95.32493369	94	3.5809	CC	0	0.4585	GG	0	0.3897	GG	0	0.2401	CT	1	0.2349	TT	2	-1.0828	CC	2	-0.5902
2	1	58	157.4	44	17.76001059	0	0	0	NA	NA	NA	1.489958479	2	81	1.82	87.08405903	91	4.6692	TC	1	0.4585	AG	1	0.3897	AG	1	0.2401	CT	1	0.2349	TT	2	-1.0828	CC	2	-0.5902
2	1	29	160.4	63.9	24.83659927	1	18	1	NA	NA	NA	1.08278537	2.4	79	2.28	79.70060295	95	4.3655	CC	0	0.4585	AA	2	0.3897	AG	1	0.2401	TT	0	0.2349	TT	2	-1.0828	CC	2	-0.5902
2	1	35	154.9	47.5	19.8	0	0	0	NA	NA	NA	1.245512668	2.6	90	2.236	83.56122759	86	3.9758	CC	0	0.4585	AG	1	0.3897	AG	1	0.2401	TT	0	0.2349	TT	2	-1.0828	CC	2	-0.5902
1	1	57	154.7	59.6	24.9	2	555	2	NA	NA	NA	3.278753601	2.9	89	2.32	82.28391528	80	4.4456	CC	0	0.4585	AG	1	0.3897	AG	1	0.2401	CC	2	0.2349	TT	2	-1.0828	CC	2	-0.5902
2	1	59	152.8	59	25.3	0	0	0	NA	NA	NA	2.28780173	2.4	97	1.776	82.58039444	74	4.4508	CC	0	0.4585	AG	1	0.3897	AA	2	0.2401	CT	1	0.2349	TT	2	-1.0828	CC	2	-0.5902
2	1	36	161.2	66.8	25.7	0	0	0	NA	NA	NA	0.698970004	3.4	115	2.992	105.4775587	88	3.346	CC	0	0.4585	GG	0	0.3897	GG	0	0.2401	TT	0	0.2349	TT	2	-1.0828	CC	2	-0.5902
1	1	57	163.8	71.3	26.6	2	800	2	NA	NA	NA	2.198657087	3.1	90	2.511	80.05635968	81	3.7357	CC	0	0.4585	AG	1	0.3897	GG	0	0.2401	TT	0	0.2349	TT	2	-1.0828	CC	2	-0.5902
2	1	38	160.6	51.9	20.1	1	600	2	NA	NA	NA	1.912222057	3.3	114	3.102	115.147463	94	3.9294	TC	1	0.4585	GG	0	0.3897	AA	2	0.2401	CT	1	0.2349	TT	2	-1.0828	TC	1	-0.5902
2	1	35	153.4	47.9	20.4	2	75	1	NA	NA	NA	0.698970004	2.8	99	2.576	100.0076929	92	4.0559	CC	0	0.4585	GG	0	0.3897	AG	1	0.2401	CC	2	0.2349	TT	2	-1.0828	CC	2	-0.5902
2	1	30	162.7	57.5	21.7	0	0	0	NA	NA	NA	2.729974286	2.9	94	2.204	75.48723579	76	4.0611	CC	0	0.4585	GG	0	0.3897	AA	2	0.2401	CT	1	0.2349	TT	2	-1.0828	CC	2	-0.5902
1	1	55	166.8	70.4	25.30349821	1	400	2	NA	NA	NA	1.250420002	4.1	114	3.157	94.31666058	77	3.1279	CC	0	0.4585	AG	1	0.3897	AG	1	0.2401	CT	1	0.2349	CT	1	-1.0828	CC	2	-0.5902
1	1	32	174.6	69.6	22.8	1	150	1	NA	NA	NA	2.854306042	4.2	101	3.486	83.10380853	83	4.8188	TC	1	0.4585	AA	2	0.3897	GG	0	0.2401	CT	1	0.2349	TT	2	-1.0828	CC	2	-0.5902
2	1	64	147.5	59.3	27.25653548	0	0	0	NA	NA	NA	1.004321374	1.8	79	1.35	76.41921397	75	4.6744	TC	1	0.4585	AG	1	0.3897	AA	2	0.2401	TT	0	0.2349	TT	2	-1.0828	CC	2	-0.5902
2	1	52	162.9	60.4	22.8	0	0	0	NA	NA	NA	1.029383778	3	113	2.46	102.677838	82	5.1225	TT	2	0.4585	AG	1	0.3897	GG	0	0.2401	CC	2	0.2349	TT	2	-1.0828	CC	2	-0.5902
2	1	50	154.9	82	34.2	2	20	1	NA	NA	NA	1.572871602	3.1	120	2.511	108.5634879	81	3.7357	CC	0	0.4585	AG	1	0.3897	GG	0	0.2401	TT	0	0.2349	TT	2	-1.0828	CC	2	-0.5902
2	1	46	152.4	63.7	27.4	1	60	1	NA	NA	NA	2.28780173	2.9	109	2.494	102.748523	86	4.6692	TC	1	0.4585	AG	1	0.3897	AG	1	0.2401	CT	1	0.2349	TT	2	-1.0828	CC	2	-0.5902
1	1	54	169	70.4	24.6	1	600	2	NA	NA	NA	2.376576957	3	81	2.46	70.71302298	82	3.821	CC	0	0.4585	GG	0	0.3897	AG	1	0.2401	CT	1	0.2349	TT	2	-1.0828	CC	2	-0.5902
2	1	49	165	55.1	20.2	2	300	2	NA	NA	NA	2.264817823	2.6	93	2.002	78.52375344	77	3.9758	CC	0	0.4585	AG	1	0.3897	AG	1	0.2401	TT	0	0.2349	TT	2	-1.0828	CC	2	-0.5902
2	1	49	158.4	45.9	18.3	0	0	0	NA	NA	NA	1.276461804	3.1	118	2.542	108.2521442	82	3.5809	CC	0	0.4585	GG	0	0.3897	GG	0	0.2401	CT	1	0.2349	TT	2	-1.0828	CC	2	-0.5902
1	1	48	168.8	59.2	20.8	1	400	2	NA	NA	NA	1.748188027	3.7	97	3.219	90.01912906	87	5.299	TC	1	0.4585	AA	2	0.3897	AA	2	0.2401	CT	1	0.2349	TT	2	-1.0828	CC	2	-0.5902
2	1	52	155.4	58.3	24.14162646	0	0	0	NA	NA	NA	1.710117365	2.5	97	2.075	92.51916468	83	4.6527	TT	2	0.4585	AG	1	0.3897	GG	0	0.2401	TT	0	0.2349	TT	2	-1.0828	CC	2	-0.5902
1	1	42	171.1	64.5	22.03229285	0	0	0	NA	NA	NA	1.565847819	4.8	122	3.696	97.2251419	77	4.6527	TT	2	0.4585	AG	1	0.3897	GG	0	0.2401	TT	0	0.2349	TT	2	-1.0828	CC	2	-0.5902
2	1	52	159.3	55	21.7	0	0	0	NA	NA	NA	1.298853076	2.9	112	2.204	93.39446426	76	3.2308	CC	0	0.4585	GG	0	0.3897	AG	1	0.2401	CT	1	0.2349	TT	2	-1.0828	TC	1	-0.5902
2	1	57	154.8	58.8	24.5	0	0	0	NA	NA	NA	2.702430536	2.3	91	1.955	88.51206559	85	3.6893	TC	1	0.4585	GG	0	0.3897	AG	1	0.2401	CT	1	0.2349	TT	2	-1.0828	TC	1	-0.5902
2	1	56	154.8	75.3	31.4	0	0	0	NA	NA	NA	1.553883027	2.6	105	2.184	101.4479388	84	3.9813	TC	1	0.4585	AA	2	0.3897	AA	2	0.2401	TT	0	0.2349	CT	1	-1.0828	CC	2	-0.5902
1	1	70	174.5	69.1	22.7	1	200	1	NA	NA	NA	2.053078443	3.7	108	2.701	85.8778626	73	4.1254	CC	0	0.4585	AA	2	0.3897	GG	0	0.2401	TT	0	0.2349	TT	2	-1.0828	CC	2	-0.5902
1	1	46	171	66	22.6	0	0	0	NA	NA	NA	0.785329835	3.9	102	3.471	94.85094851	89	4.2795	TC	1	0.4585	GG	0	0.3897	AG	1	0.2401	CT	1	0.2349	TT	2	-1.0828	CC	2	-0.5902
1	1	61	161.3	58.7	22.6	0	0	0	NA	NA	NA	1.839478047	3.4	102	2.992	102.7115859	88	4.8876	TT	2	0.4585	AG	1	0.3897	GG	0	0.2401	CT	1	0.2349	TT	2	-1.0828	CC	2	-0.5902
1	1	47	177.1	72	23	0	0	0	NA	NA	NA	1.98721923	4	102	3.6	92.74525969	90	3.6257	CC	0	0.4585	AG	1	0.3897	AA	2	0.2401	TT	0	0.2349	TT	2	-1.0828	TC	1	-0.5902
1	1	66	167.3	71.9	25.7	1	1040	2	NA	NA	NA	0.698970004	2.8	83	2.24	73.41163908	80	3.9758	CC	0	0.4585	AG	1	0.3897	AG	1	0.2401	TT	0	0.2349	TT	2	-1.0828	CC	2	-0.5902
1	1	59	166.7	48.9	17.6	2	860	2	NA	NA	NA	1.717670503	3.2	92	2.56	81.98789102	80	3.6257	CC	0	0.4585	AG	1	0.3897	AA	2	0.2401	TT	0	0.2349	TT	2	-1.0828	TC	1	-0.5902
1	1	36	170.1	53.8	18.6	0	0	0	NA	NA	NA	1.683047038	3.7	93	2.775	71.10930516	75	3.6893	TC	1	0.4585	GG	0	0.3897	AG	1	0.2401	CT	1	0.2349	TT	2	-1.0828	TC	1	-0.5902
1	1	50	171.6	63.6	21.59844817	1	400	2	NA	NA	NA	2.025305865	NA	NA	NA	NA	NA	3.3856	CC	0	0.4585	AG	1	0.3897	AG	1	0.2401	TT	0	0.2349	TT	2	-1.0828	TC	1	-0.5902
2	1	47	162.2	59.1	22.46393228	0	0	0	NA	NA	NA	2.5289167	NA	NA	NA	NA	NA	4.2107	CC	0	0.4585	AG	1	0.3897	AG	1	0.2401	CT	1	0.2349	TT	2	-1.0828	CC	2	-0.5902
1	1	66	158.9	62.4	24.71364451	0	0	0	NA	NA	NA	2.53529412	3	94	2.49	92.78503563	83	4.1254	CC	0	0.4585	AA	2	0.3897	GG	0	0.2401	TT	0	0.2349	TT	2	-1.0828	CC	2	-0.5902
1	1	34	164.4	53.8	19.9	2	160	1	NA	NA	NA	2.342422681	3.4	87	2.992	79.18910358	88	4.6004	CC	0	0.4585	AA	2	0.3897	AG	1	0.2401	CT	1	0.2349	TT	2	-1.0828	CC	2	-0.5902
1	1	53	166.9	74.8	26.9	1	200	1	NA	NA	NA	1.951823035	3.6	101	2.736	83.67200574	76	4.2055	CC	0	0.4585	AG	1	0.3897	GG	0	0.2401	CC	2	0.2349	TT	2	-1.0828	CC	2	-0.5902
2	1	58	149.9	54.5	24.3	0	0	0	NA	NA	NA	2.068185862	2.2	91	1.694	84.29194764	77	4.0446	TC	1	0.4585	GG	0	0.3897	AG	1	0.2401	TT	0	0.2349	TT	2	-1.0828	CC	2	-0.5902
1	1	57	163.5	63.6	23.8	2	600	2	NA	NA	NA	1.537819095	3.9	112	2.964	96.40102828	76	4.6004	CC	0	0.4585	AA	2	0.3897	AG	1	0.2401	CT	1	0.2349	TT	2	-1.0828	CC	2	-0.5902
1	1	44	165.6	57.3	20.89459497	0	0	0	NA	NA	NA	1.537819095	3.9	105	3.315	95.7315013	85	3.8158	CC	0	0.4585	GG	0	0.3897	GG	0	0.2401	CC	2	0.2349	TT	2	-1.0828	CC	2	-0.5902
1	1	43	179.6	77.9	24.2	1	80	1	NA	NA	NA	2.701567985	5.1	125	4.437	107.7480654	87	4.0394	TC	1	0.4585	GG	0	0.3897	GG	0	0.2401	CT	1	0.2349	TT	2	-1.0828	CC	2	-0.5902
1	1	40	171	67.6	23.1	0	0	0	NA	NA	NA	2.580924976	4.2	107	3.654	95.90461379	87	3.8158	CC	0	0.4585	GG	0	0.3897	GG	0	0.2401	CC	2	0.2349	TT	2	-1.0828	CC	2	-0.5902
1	1	40	181.2	73.1	22.3	1	60	1	NA	NA	NA	2.053078443	5	119	4.45	104.1370823	89	4.1942	TC	1	0.4585	AG	1	0.3897	GG	0	0.2401	TT	0	0.2349	TT	2	-1.0828	CC	2	-0.5902
1	1	40	168.4	72.7	25.63599844	0	0	0	NA	NA	NA	2.324282455	4.4	112	3.652	95.63277016	83	4.2795	TC	1	0.4585	GG	0	0.3897	AG	1	0.2401	CT	1	0.2349	TT	2	-1.0828	CC	2	-0.5902
1	1	47	184	86.8	25.6	0	0	0	NA	NA	NA	2.152288344	4.3	105	3.225	77.48184019	75	3.2308	CC	0	0.4585	GG	0	0.3897	AG	1	0.2401	CT	1	0.2349	TT	2	-1.0828	TC	1	-0.5902
2	1	40	155.4	51	21.1	0	0	0	NA	NA	NA	2.004321374	3.3	119	2.871	114.4526008	87	2.9959	CC	0	0.4585	GG	0	0.3897	AG	1	0.2401	TT	0	0.2349	TT	2	-1.0828	TC	1	-0.5902
1	1	40	167.3	75.9	27.11751531	1	600	2	NA	NA	NA	3.653212514	3.9	102	3.393	91.28006873	87	3.3804	CC	0	0.4585	AG	1	0.3897	GG	0	0.2401	CT	1	0.2349	TT	2	-1.0828	TC	1	-0.5902
2	1	51	156.3	57.7	23.6	1	2	1	NA	NA	NA	2.744292983	3.1	120	2.48	108.150199	80	4.5196	TC	1	0.4585	GG	0	0.3897	AA	2	0.2401	CT	1	0.2349	TT	2	-1.0828	CC	2	-0.5902
2	1	55	160.3	51.4	20	0	0	0	NA	NA	NA	1.408239965	2.5	97	2.3	99.49818308	92	3.6893	TC	1	0.4585	GG	0	0.3897	AG	1	0.2401	CT	1	0.2349	TT	2	-1.0828	TC	1	-0.5902
2	1	58	164	67.5	25.09666865	0	0	0	NA	NA	NA	1.607455023	2.9	111	2.175	94.54232918	75	3.821	CC	0	0.4585	GG	0	0.3897	AG	1	0.2401	CT	1	0.2349	TT	2	-1.0828	CC	2	-0.5902
2	1	34	156.3	59.3	24.3	0	0	0	NA	NA	NA	2.096910013	3.3	114	2.871	104.2597557	87	4.6692	TC	1	0.4585	AG	1	0.3897	AG	1	0.2401	CT	1	0.2349	TT	2	-1.0828	CC	2	-0.5902
2	1	60	149.4	61.6	27.6	0	0	0	NA	NA	NA	1.093421685	2.4	101	2.088	107.0445509	87	3.6893	TC	1	0.4585	GG	0	0.3897	AG	1	0.2401	CT	1	0.2349	TT	2	-1.0828	TC	1	-0.5902
1	1	57	163.3	61.3	23	1	1200	2	NA	NA	NA	2.193124598	3.5	100	2.94	93.40376192	84	3.6257	CC	0	0.4585	AG	1	0.3897	AA	2	0.2401	TT	0	0.2349	TT	2	-1.0828	TC	1	-0.5902
1	1	65	165.3	53	19.4	0	0	0	NA	NA	NA	2.204119983	3.9	117	2.886	98.2118667	74	4.6004	CC	0	0.4585	AA	2	0.3897	AG	1	0.2401	CT	1	0.2349	TT	2	-1.0828	CC	2	-0.5902
2	1	39	161	61.8	23.8	0	0	0	NA	NA	NA	1.474216264	3	105	2.28	85.8529302	76	3.821	CC	0	0.4585	GG	0	0.3897	AG	1	0.2401	CT	1	0.2349	TT	2	-1.0828	CC	2	-0.5902
1	1	48	162.1	61.6	23.4	1	200	1	NA	NA	NA	1.436162647	3.3	91	2.937	87.51810719	89	4.9781	TT	2	0.4585	GG	0	0.3897	AA	2	0.2401	CT	1	0.2349	TT	2	-1.0828	CC	2	-0.5902
1	1	65	183	75	22.39541342	1	420	2	NA	NA	NA	1.428134794	5.19	119.6	3.83	106.7	73.8	4.0394	TC	1	0.4585	GG	0	0.3897	GG	0	0.2401	CT	1	0.2349	TT	2	-1.0828	CC	2	-0.5902
1	1	52	172	86	29.06976744	2	1320	2	NA	NA	NA	1.822821645	4.04	96.4	3.47	97.5	85.89	3.8158	CC	0	0.4585	GG	0	0.3897	GG	0	0.2401	CC	2	0.2349	TT	2	-1.0828	CC	2	-0.5902
1	1	51	171	65	22.22906193	1	465	2	NA	NA	NA	1.997386384	4.17	100	3.26	91.8	78.18	4.6744	TC	1	0.4585	AG	1	0.3897	AA	2	0.2401	TT	0	0.2349	TT	2	-1.0828	CC	2	-0.5902
1	1	70	170	68	23.52941176	1	940	2	NA	NA	NA	2.416640507	3.48	94.6	2.61	87.6	75	3.4657	CC	0	0.4585	GG	0	0.3897	AG	1	0.2401	CC	2	0.2349	TT	2	-1.0828	TC	1	-0.5902
2	1	70	147	50	23.1385071	1	3	1	NA	NA	NA	0.612783857	2.42	114.2	2.04	120.7	84.3	3.8606	CC	0	0.4585	AG	1	0.3897	AA	2	0.2401	CT	1	0.2349	TT	2	-1.0828	TC	1	-0.5902
1	1	62	178	91	28.72112107	1	810	2	NA	NA	NA	1.710963119	4.51	107.4	3.3	94.6	73.17	4.3655	CC	0	0.4585	AA	2	0.3897	AG	1	0.2401	TT	0	0.2349	TT	2	-1.0828	CC	2	-0.5902
1	1	42	170	70	24.22145329	2	360	2	NA	NA	NA	1.619093331	4.31	99.1	3.52	93.4	81.67	4.2159	CC	0	0.4585	AG	1	0.3897	AA	2	0.2401	TT	0	0.2349	TT	2	-1.0828	CC	2	-0.5902
1	1	66	169	73	25.55932916	1	320	2	NA	NA	NA	1.045322979	3.54	94.9	2.57	84	72.6	4.2107	CC	0	0.4585	AG	1	0.3897	AG	1	0.2401	CT	1	0.2349	TT	2	-1.0828	CC	2	-0.5902
1	1	70	162	66	25.1486054	2	1000	2	NA	NA	NA	2.662757832	3.34	100	2.38	88.5	71.26	3.346	CC	0	0.4585	GG	0	0.3897	GG	0	0.2401	TT	0	0.2349	TT	2	-1.0828	CC	2	-0.5902
1	1	48	167	75	26.89232314	1	300	2	NA	NA	NA	1.324282455	4.32	105.9	3.33	95.4	77.08	4.4456	CC	0	0.4585	AG	1	0.3897	AG	1	0.2401	CC	2	0.2349	TT	2	-1.0828	CC	2	-0.5902
1	1	42	170	70	24.22145329	1	340	2	NA	NA	NA	2.604226053	4.49	103.2	3.89	103.2	86.64	3.5809	CC	0	0.4585	GG	0	0.3897	GG	0	0.2401	CT	1	0.2349	TT	2	-1.0828	CC	2	-0.5902
1	1	54	178	88	27.77427093	1	1250	2	NA	NA	NA	2.552668216	4.42	100.5	3.25	87.4	73.53	4.0559	CC	0	0.4585	GG	0	0.3897	AG	1	0.2401	CC	2	0.2349	TT	2	-1.0828	CC	2	-0.5902
2	1	65	150	47	20.88888889	2	400	2	NA	NA	NA	2.336459734	2.61	113	1.85	98.9	70.88	2.8878	CC	0	0.4585	AG	1	0.3897	GG	0	0.2401	CT	1	0.2349	CT	1	-1.0828	CC	2	-0.5902
1	1	74	162	58	22.10028959	1	420	2	NA	NA	NA	2.663700925	3.32	102.5	2.63	101.9	79.22	3.821	CC	0	0.4585	GG	0	0.3897	AG	1	0.2401	CT	1	0.2349	TT	2	-1.0828	CC	2	-0.5902
2	1	42	165	69	25.34435262	2	850	2	NA	NA	NA	2.152288344	3.51	109.3	2.77	102.6	78.92	3.9758	CC	0	0.4585	AG	1	0.3897	AG	1	0.2401	TT	0	0.2349	TT	2	-1.0828	CC	2	-0.5902
1	1	41	190	103	28.53185596	2	420	2	NA	NA	NA	1.755874856	5.63	108.1	4.18	92.7	74.25	3.821	CC	0	0.4585	GG	0	0.3897	AG	1	0.2401	CT	1	0.2349	TT	2	-1.0828	CC	2	-0.5902
2	1	54	164	56	20.82093992	2	480	2	NA	NA	NA	1.91750551	3.02	102.4	2.44	100.8	80.79	3.346	CC	0	0.4585	GG	0	0.3897	GG	0	0.2401	TT	0	0.2349	TT	2	-1.0828	CC	2	-0.5902
1	1	66	165	60	22.03856749	1	925	2	NA	NA	NA	1.184691431	3.44	96.6	2.47	84.9	71.8	3.821	CC	0	0.4585	GG	0	0.3897	AG	1	0.2401	CT	1	0.2349	TT	2	-1.0828	CC	2	-0.5902
2	1	69	157	49	19.8791026	1	4	1	NA	NA	NA	2.037426498	2.73	111.4	2.13	110.4	78.02	4.0446	TC	1	0.4585	GG	0	0.3897	AG	1	0.2401	TT	0	0.2349	TT	2	-1.0828	CC	2	-0.5902
2	1	68	140.3	44.9	22.8103001	0	0	0	NA	NA	NA	0.982271233	1.6	77	1.296	81.98789102	81	4.4508	CC	0	0.4585	AG	1	0.3897	AA	2	0.2401	CT	1	0.2349	TT	2	-1.0828	CC	2	-0.5902
1	1	66	173	68	22.72043837	1	1840	2	NA	NA	NA	1.478566496	3.5	89.7	2.92	91.3	83.43	3.4657	CC	0	0.4585	GG	0	0.3897	AG	1	0.2401	CC	2	0.2349	TT	2	-1.0828	TC	1	-0.5902
2	1	67	148	40	18.26150475	2	400	2	NA	NA	NA	1.607455023	2.79	126.2	2.12	119.1	75.99	4.3655	CC	0	0.4585	AA	2	0.3897	AG	1	0.2401	TT	0	0.2349	TT	2	-1.0828	CC	2	-0.5902
2	1	48	158	64	25.63691716	2	390	2	NA	NA	NA	1.120573931	2.64	91.7	2.04	84.3	77.27	3.6205	CC	0	0.4585	AG	1	0.3897	AG	1	0.2401	CT	1	0.2349	TT	2	-1.0828	TC	1	-0.5902
2	1	62	163	70	26.34649403	1	460	2	NA	NA	NA	2.281033367	2.75	99.3	2.27	102.3	82.55	4.4291	TC	1	0.4585	AG	1	0.3897	GG	0	0.2401	CT	1	0.2349	TT	2	-1.0828	CC	2	-0.5902
1	1	69	160	60	23.4375	1	550	2	NA	NA	NA	0.908485019	3.21	97.9	2.25	84.9	70.09	3.821	CC	0	0.4585	GG	0	0.3897	AG	1	0.2401	CT	1	0.2349	TT	2	-1.0828	CC	2	-0.5902
1	1	64	173	63	21.0498179	1	NA	NA	NA	NA	NA	2.346352974	4.61	116.7	3.76	115.3	81.56	4.0397	TT	2	0.4585	AG	1	0.3897	GG	0	0.2401	CC	2	0.2349	CT	1	-1.0828	CC	2	-0.5902
2	1	59	155	56	23.30905307	1	30	1	NA	NA	NA	1.974511693	2.47	95.7	1.94	91.9	78.54	4.2107	CC	0	0.4585	AG	1	0.3897	AG	1	0.2401	CT	1	0.2349	TT	2	-1.0828	CC	2	-0.5902
1	1	64	164	63	23.42355741	1	3240	2	NA	NA	NA	2.783188691	3.5	98	3	102.4	85.71	3.5809	CC	0	0.4585	GG	0	0.3897	GG	0	0.2401	CT	1	0.2349	TT	2	-1.0828	CC	2	-0.5902
1	1	78	156	62	25.47666009	1	900	2	NA	NA	NA	2.139879086	3.16	109	2.46	109.3	77.85	4.2107	CC	0	0.4585	AG	1	0.3897	AG	1	0.2401	CT	1	0.2349	TT	2	-1.0828	CC	2	-0.5902
1	1	69	170	85	29.41176471	1	1440	2	NA	NA	NA	2.421603927	3.53	95.4	2.63	87.4	74.5	4.6692	TC	1	0.4585	AG	1	0.3897	AG	1	0.2401	CT	1	0.2349	TT	2	-1.0828	CC	2	-0.5902
1	1	49	169	72.8	25.4893036	2	900	2	NA	NA	NA	3.776701184	3.4	92	2.856	82.05998868	84	4.8928	TT	2	0.4585	AG	1	0.3897	AG	1	0.2401	TT	0	0.2349	TT	2	-1.0828	CC	2	-0.5902
2	1	65	152	62	26.83518006	1	250	2	NA	NA	NA	1.943494516	2.41	101.7	1.92	100.5	79.67	3.9758	CC	0	0.4585	AG	1	0.3897	AG	1	0.2401	TT	0	0.2349	TT	2	-1.0828	CC	2	-0.5902
1	1	51	177	89	28.40818411	1	805	2	NA	NA	NA	2.301029996	4.43	100	3.12	82.8	70.43	4.0611	CC	0	0.4585	GG	0	0.3897	AA	2	0.2401	CT	1	0.2349	TT	2	-1.0828	CC	2	-0.5902
1	1	42	180	70	21.60493827	2	220	2	NA	NA	NA	2.064457989	5.67	118.9	4.35	105.3	76.72	4.2795	TC	1	0.4585	GG	0	0.3897	AG	1	0.2401	CT	1	0.2349	TT	2	-1.0828	CC	2	-0.5902
1	1	62	172	78	26.36560303	1	820	2	NA	NA	NA	3.258397804	3.7	93.7	2.9	88.4	78.38	4.2107	CC	0	0.4585	AG	1	0.3897	AG	1	0.2401	CT	1	0.2349	TT	2	-1.0828	CC	2	-0.5902
2	1	46	161	45	17.36044134	2	500	2	NA	NA	NA	1.45331834	3.21	106.6	2.57	101.6	80.06	3.5861	CC	0	0.4585	GG	0	0.3897	AG	1	0.2401	TT	0	0.2349	TT	2	-1.0828	CC	2	-0.5902
1	1	71	165	60	22.03856749	2	1710	2	NA	NA	NA	2.738780558	3.38	98.3	2.63	94.9	77.81	3.5861	CC	0	0.4585	GG	0	0.3897	AG	1	0.2401	TT	0	0.2349	TT	2	-1.0828	CC	2	-0.5902
2	1	70	152	44	19.04432133	1	400	2	NA	NA	NA	1.460897843	2.96	129.8	2.26	125.6	76.35	3.821	CC	0	0.4585	GG	0	0.3897	AG	1	0.2401	CT	1	0.2349	TT	2	-1.0828	CC	2	-0.5902
2	1	49	157	52	21.09619051	1	440	2	NA	NA	NA	1.033423755	2.66	94	2.36	99.6	88.72	3.821	CC	0	0.4585	GG	0	0.3897	AG	1	0.2401	CT	1	0.2349	TT	2	-1.0828	CC	2	-0.5902
2	1	69	154	51	21.50446956	2	1000	2	NA	NA	NA	2.274157849	2.75	116.5	2.02	108	73.45	4.4456	CC	0	0.4585	AG	1	0.3897	AG	1	0.2401	CC	2	0.2349	TT	2	-1.0828	CC	2	-0.5902
2	1	43	157	50	20.28479857	2	540	2	NA	NA	NA	2.652246341	2.75	93.2	2.07	82.8	75.27	4.4291	TC	1	0.4585	AG	1	0.3897	GG	0	0.2401	CT	1	0.2349	TT	2	-1.0828	CC	2	-0.5902
1	1	60	165.2	65.8	24.1	0	0	0	NA	NA	NA	1.103803721	3	86	2.67	84.1641849	89	3.7357	CC	0	0.4585	AG	1	0.3897	GG	0	0.2401	TT	0	0.2349	TT	2	-1.0828	CC	2	-0.5902
1	1	54	176	80	25.82644628	1	510	2	NA	NA	NA	1.767155866	4.92	114.2	3.63	99.5	73.78	4.6004	CC	0	0.4585	AA	2	0.3897	AG	1	0.2401	CT	1	0.2349	TT	2	-1.0828	CC	2	-0.5902
1	1	56	172	73	24.67550027	2	1440	2	NA	NA	NA	2.1430148	4.05	98.8	3.24	93.9	80	4.2795	TC	1	0.4585	GG	0	0.3897	AG	1	0.2401	CT	1	0.2349	TT	2	-1.0828	CC	2	-0.5902
1	1	68	169	62	21.70792339	1	1260	2	NA	NA	NA	2.445604203	3.17	86.1	2.42	80.7	76.34	4.1254	CC	0	0.4585	AA	2	0.3897	GG	0	0.2401	TT	0	0.2349	TT	2	-1.0828	CC	2	-0.5902
2	1	63	162	47	17.90885536	1	2	1	NA	NA	NA	2.765668555	3.03	111.4	2.19	100.9	72.28	2.9907	CC	0	0.4585	GG	0	0.3897	GG	0	0.2401	CT	1	0.2349	TT	2	-1.0828	TC	1	-0.5902
2	1	60	157	36	14.60505497	2	162	1	NA	NA	NA	1.344392274	2.13	81.3	2.1	98.6	98.59	3.5861	CC	0	0.4585	GG	0	0.3897	AG	1	0.2401	TT	0	0.2349	TT	2	-1.0828	CC	2	-0.5902
1	1	51	170	73	25.25951557	2	360	2	NA	NA	NA	0.857332496	3.94	95.4	3.18	90.6	80.71	4.2107	CC	0	0.4585	AG	1	0.3897	AG	1	0.2401	CT	1	0.2349	TT	2	-1.0828	CC	2	-0.5902
2	1	68	155	50	20.81165453	2	870	2	NA	NA	NA	1.869818208	2.81	116.6	2.05	107.3	72.95	4.0446	TC	1	0.4585	GG	0	0.3897	AG	1	0.2401	TT	0	0.2349	TT	2	-1.0828	CC	2	-0.5902
1	1	66	165	56	20.56932966	1	400	2	NA	NA	NA	1.804139432	3.3	92.7	2.51	86.3	76.06	4.4291	TC	1	0.4585	AG	1	0.3897	GG	0	0.2401	CT	1	0.2349	TT	2	-1.0828	CC	2	-0.5902
1	1	59	166	53	19.23356075	2	880	2	NA	NA	NA	0.301029996	3.89	103.2	3.34	106	85.86	4.6004	CC	0	0.4585	AA	2	0.3897	AG	1	0.2401	CT	1	0.2349	TT	2	-1.0828	CC	2	-0.5902
1	1	75	154	46	19.39618823	2	1650	2	NA	NA	NA	2.750508395	2.97	103.1	2.47	108.8	83.16	4.2107	CC	0	0.4585	AG	1	0.3897	AG	1	0.2401	CT	1	0.2349	TT	2	-1.0828	CC	2	-0.5902
1	1	60	168.7	64.2	22.55822182	1	50	1	NA	NA	NA	1.643452676	3.3	92	2.607	80.86588704	79	3.8441	TC	1	0.4585	AG	1	0.3897	AG	1	0.2401	TT	0	0.2349	TT	2	-1.0828	TC	1	-0.5902
1	1	69	163	75	28.22838647	1	NA	NA	NA	NA	NA	1.663700925	2.95	86.5	2.22	80.4	75.25	4.2795	TC	1	0.4585	GG	0	0.3897	AG	1	0.2401	CT	1	0.2349	TT	2	-1.0828	CC	2	-0.5902
1	1	53	168	62	21.96712018	2	580	2	NA	NA	NA	3.044931546	4.46	111.5	3.27	96.5	73.32	4.6692	TC	1	0.4585	AG	1	0.3897	AG	1	0.2401	CT	1	0.2349	TT	2	-1.0828	CC	2	-0.5902
1	1	68	165	60	22.03856749	2	1500	2	NA	NA	NA	1.204119983	3.9	111.1	2.88	100.7	73.85	2.7558	CC	0	0.4585	GG	0	0.3897	GG	0	0.2401	TT	0	0.2349	TT	2	-1.0828	TC	1	-0.5902
1	1	39	163	70	26.34649403	2	135	1	NA	NA	NA	1.701567985	3.55	86	3.1	86.1	87.32	4.7545	TC	1	0.4585	GG	0	0.3897	AA	2	0.2401	CC	2	0.2349	TT	2	-1.0828	CC	2	-0.5902
1	1	69	168	72.5	25.68735828	2	1020	2	NA	NA	NA	3.115277591	4.01	110.8	3.08	104.8	76.81	4.1942	TC	1	0.4585	AG	1	0.3897	GG	0	0.2401	TT	0	0.2349	TT	2	-1.0828	CC	2	-0.5902
1	1	66	164	79	29.37239738	2	690	2	NA	NA	NA	3.335457901	3.81	108.2	3.22	111.8	84.51	4.8188	TC	1	0.4585	AA	2	0.3897	GG	0	0.2401	CT	1	0.2349	TT	2	-1.0828	CC	2	-0.5902
1	1	70	171	68	23.25501864	2	1000	2	NA	NA	NA	1.411619706	4.05	108.9	2.88	95.4	71.11	4.4456	CC	0	0.4585	AG	1	0.3897	AG	1	0.2401	CC	2	0.2349	TT	2	-1.0828	CC	2	-0.5902
2	1	63	162.5	47	17.79881657	2	152	1	NA	NA	NA	2.187520721	2.55	93.1	1.92	88.1	75.29	3.821	CC	0	0.4585	GG	0	0.3897	AG	1	0.2401	CT	1	0.2349	TT	2	-1.0828	CC	2	-0.5902
2	1	43	160	66	25.78125	2	600	2	NA	NA	NA	0.934498451	2.81	92.4	2.24	87.2	79.72	4.2107	CC	0	0.4585	AG	1	0.3897	AG	1	0.2401	CT	1	0.2349	TT	2	-1.0828	CC	2	-0.5902
2	1	51	157	50	20.28479857	1	20	1	NA	NA	NA	1.281033367	3.08	110.4	2.52	108.2	81.82	3.5861	CC	0	0.4585	GG	0	0.3897	AG	1	0.2401	TT	0	0.2349	TT	2	-1.0828	CC	2	-0.5902
2	1	58	150.4	50.9	22.5	1	200	1	NA	NA	NA	1.579783597	2.5	106	2.025	103.5605089	81	3.8262	CC	0	0.4585	GG	0	0.3897	AA	2	0.2401	TT	0	0.2349	TT	2	-1.0828	CC	2	-0.5902
2	1	59	153	58	24.77679525	1	370	2	NA	NA	NA	1.903089987	2.14	84.9	1.7	82.5	79.44	4.4508	CC	0	0.4585	AG	1	0.3897	AA	2	0.2401	CT	1	0.2349	TT	2	-1.0828	CC	2	-0.5902
1	1	46	165	62	22.77318641	2	558	2	NA	NA	NA	2.698100546	3.45	85.4	2.86	82.4	82.9	4.2107	CC	0	0.4585	AG	1	0.3897	AG	1	0.2401	CT	1	0.2349	TT	2	-1.0828	CC	2	-0.5902
1	1	64	168	70	24.8015873	2	920	2	NA	NA	NA	3.21031852	3.83	102.4	2.91	94.5	75.98	3.9706	CC	0	0.4585	AG	1	0.3897	GG	0	0.2401	CT	1	0.2349	TT	2	-1.0828	CC	2	-0.5902
2	1	62	157.5	49	19.75308642	2	328	2	NA	NA	NA	0.301029996	2.6	100	2.1	100	80.77	3.9758	CC	0	0.4585	AG	1	0.3897	AG	1	0.2401	TT	0	0.2349	TT	2	-1.0828	CC	2	-0.5902
2	1	54	158	60	24.03460984	2	560	2	NA	NA	NA	1.981818607	2.68	96.8	2.12	93	79.1	4.0611	CC	0	0.4585	GG	0	0.3897	AA	2	0.2401	CT	1	0.2349	TT	2	-1.0828	CC	2	-0.5902
1	1	65	162	61	23.24340802	2	660	2	NA	NA	NA	2.274157849	3.81	110.1	2.8	98.9	73.49	3.2308	CC	0	0.4585	GG	0	0.3897	AG	1	0.2401	CT	1	0.2349	TT	2	-1.0828	TC	1	-0.5902
1	1	71	164.5	58	21.43365268	2	510	2	NA	NA	NA	0.763427994	3.13	91.5	2.26	81.9	72.2	3.821	CC	0	0.4585	GG	0	0.3897	AG	1	0.2401	CT	1	0.2349	TT	2	-1.0828	CC	2	-0.5902
1	1	51	172	76	25.68956193	2	620	2	NA	NA	NA	1.982271233	3.86	91.5	3.32	92.5	86.01	3.6841	TC	1	0.4585	GG	0	0.3897	GG	0	0.2401	CC	2	0.2349	TT	2	-1.0828	TC	1	-0.5902
1	1	72	170.5	95	32.67945752	2	780	2	NA	NA	NA	2.307496038	3.19	87.4	2.63	89.5	82.45	4.3655	CC	0	0.4585	AA	2	0.3897	AG	1	0.2401	TT	0	0.2349	TT	2	-1.0828	CC	2	-0.5902
1	1	73	169	64	22.40817899	1	860	2	NA	NA	NA	2.667452953	3.81	107	3.01	105.2	79	4.2795	TC	1	0.4585	GG	0	0.3897	AG	1	0.2401	CT	1	0.2349	TT	2	-1.0828	CC	2	-0.5902
2	1	61	158	53	21.23057202	1	500	2	NA	NA	NA	1.84509804	2.78	105.7	1.96	92	70.5	4.7328	TT	2	0.4585	GG	0	0.3897	GG	0	0.2401	CC	2	0.2349	TT	2	-1.0828	CC	2	-0.5902
2	1	40	158	46	18.42653421	2	690	2	NA	NA	NA	0.77815125	2.76	91.1	2.28	88	82.61	4.3655	CC	0	0.4585	AA	2	0.3897	AG	1	0.2401	TT	0	0.2349	TT	2	-1.0828	CC	2	-0.5902
1	1	64	161	61.5	23.7259365	2	920	2	NA	NA	NA	2.460897843	3.28	95.3	2.6	91.9	79.27	4.6857	CC	0	0.4585	AG	1	0.3897	AA	2	0.2401	CC	2	0.2349	TT	2	-1.0828	CC	2	-0.5902
2	1	46	158.6	80	31.8041374	2	130	1	NA	NA	NA	1.117271296	2.91	99	2.52	102	86.6	3.9706	CC	0	0.4585	AG	1	0.3897	GG	0	0.2401	CT	1	0.2349	TT	2	-1.0828	CC	2	-0.5902
2	1	68	154	57	24.03440715	1	230	2	NA	NA	NA	2.672097858	2.84	119.3	2.31	122.2	81.34	4.6004	CC	0	0.4585	AA	2	0.3897	AG	1	0.2401	CT	1	0.2349	TT	2	-1.0828	CC	2	-0.5902
2	1	69	158.8	68	26.96546517	1	480	2	NA	NA	NA	1.544068044	2.48	98.8	1.86	94.4	75	4.0559	CC	0	0.4585	GG	0	0.3897	AG	1	0.2401	CC	2	0.2349	TT	2	-1.0828	CC	2	-0.5902
2	1	64	155.9	50	20.5720596	1	360	2	NA	NA	NA	2.037426498	2.66	106	2.06	102	77.44	3.5861	CC	0	0.4585	GG	0	0.3897	AG	1	0.2401	TT	0	0.2349	TT	2	-1.0828	CC	2	-0.5902
1	1	63	178	81	25.56495392	1	750	2	NA	NA	NA	0.875061263	4.01	95.9	3.03	87.3	75.56	4.2107	CC	0	0.4585	AG	1	0.3897	AG	1	0.2401	CT	1	0.2349	TT	2	-1.0828	CC	2	-0.5902
1	1	64	177	68.5	21.86472597	1	680	2	NA	NA	NA	1.583198774	3.73	90.8	2.95	86.8	79.09	4.4508	CC	0	0.4585	AG	1	0.3897	AA	2	0.2401	CT	1	0.2349	TT	2	-1.0828	CC	2	-0.5902
1	1	68	160	57	22.265625	1	400	2	NA	NA	NA	2.369215857	3.12	94.5	2.52	94	80.77	5.299	TC	1	0.4585	AA	2	0.3897	AA	2	0.2401	CT	1	0.2349	TT	2	-1.0828	CC	2	-0.5902
2	1	44	153.9	69.3	29.3	0	0	0	NA	NA	NA	2.521138084	3	113	2.49	103.6140584	83	4.6692	TC	1	0.4585	AG	1	0.3897	AG	1	0.2401	CT	1	0.2349	TT	2	-1.0828	CC	2	-0.5902
1	1	48	172	72	24.33747972	2	420	2	NA	NA	NA	1.334453751	4.4	102.6	3.51	95.6	79.77	4.2795	TC	1	0.4585	GG	0	0.3897	AG	1	0.2401	CT	1	0.2349	TT	2	-1.0828	CC	2	-0.5902
1	1	69	164	65	24.1671624	1	260	2	NA	NA	NA	1.972202838	3.78	109.6	3.11	111.5	82.28	4.6744	TC	1	0.4585	AG	1	0.3897	AA	2	0.2401	TT	0	0.2349	TT	2	-1.0828	CC	2	-0.5902
1	1	75	167	75	26.89232314	2	1120	2	NA	NA	NA	1.075546961	3.45	100.6	2.66	97.4	77.1	3.9758	CC	0	0.4585	AG	1	0.3897	AG	1	0.2401	TT	0	0.2349	TT	2	-1.0828	CC	2	-0.5902
1	1	71	170	58	20.06920415	2	1530	2	NA	NA	NA	1.469822016	2.95	80.8	2.41	81.7	81.69	3.5011	TC	1	0.4585	AA	2	0.3897	GG	0	0.2401	TT	0	0.2349	CT	1	-1.0828	CC	2	-0.5902
2	1	47	161.5	53.5	20.51203405	1	100	1	NA	NA	NA	2.643452676	3.43	114	2.78	110.8	81.05	3.1455	CC	0	0.4585	AG	1	0.3897	GG	0	0.2401	TT	0	0.2349	TT	2	-1.0828	TC	1	-0.5902
2	1	54	160	72	28.125	1	800	2	NA	NA	NA	2.521138084	2.87	101.4	2.38	102.1	82.93	3.1455	CC	0	0.4585	AG	1	0.3897	GG	0	0.2401	TT	0	0.2349	TT	2	-1.0828	TC	1	-0.5902
1	1	56	168	65	23.03004535	2	800	2	NA	NA	NA	2.328379603	4.15	105.6	3.09	93.6	74.46	4.8188	TC	1	0.4585	AA	2	0.3897	GG	0	0.2401	CT	1	0.2349	TT	2	-1.0828	CC	2	-0.5902
1	1	69	171	72	24.62296091	2	1000	2	NA	NA	NA	2.64246452	3.75	100.3	2.98	97.7	79.47	3.9758	CC	0	0.4585	AG	1	0.3897	AG	1	0.2401	TT	0	0.2349	TT	2	-1.0828	CC	2	-0.5902
2	1	45	155	82	34.13111342	2	260	2	NA	NA	NA	1.969881644	2.61	91.6	2.25	93	86.21	4.6004	CC	0	0.4585	AA	2	0.3897	AG	1	0.2401	CT	1	0.2349	TT	2	-1.0828	CC	2	-0.5902
1	1	75	165	54	19.83471074	1	300	2	NA	NA	NA	0.301029996	3.81	113.7	2.87	107.9	75.33	2.9959	CC	0	0.4585	GG	0	0.3897	AG	1	0.2401	TT	0	0.2349	TT	2	-1.0828	TC	1	-0.5902
2	1	49	154.5	63.2	26.5	0	0	0	NA	NA	NA	1.217483944	2.5	97	2.075	90.67357513	83	5.1329	TT	2	0.4585	AG	1	0.3897	AA	2	0.2401	TT	0	0.2349	TT	2	-1.0828	CC	2	-0.5902
1	1	72	174	70	23.1206236	2	520	2	NA	NA	NA	2.079181246	3.42	90	2.86	93.2	83.63	3.821	CC	0	0.4585	GG	0	0.3897	AG	1	0.2401	CT	1	0.2349	TT	2	-1.0828	CC	2	-0.5902
1	1	69	162	55	20.95717116	1	255	2	NA	NA	NA	1.550228353	2.78	82.7	2.58	94.9	92.81	3.9706	CC	0	0.4585	AG	1	0.3897	GG	0	0.2401	CT	1	0.2349	TT	2	-1.0828	CC	2	-0.5902
2	1	45	152	51	22.07409972	2	830	2	NA	NA	NA	1.568201724	2.3	83.6	1.94	82.6	84.35	3.821	CC	0	0.4585	GG	0	0.3897	AG	1	0.2401	CT	1	0.2349	TT	2	-1.0828	CC	2	-0.5902
1	1	74	163	63	23.71184463	1	216	2	NA	NA	NA	2.658011397	3.31	100.6	2.45	93.5	74.02	4.7328	TT	2	0.4585	GG	0	0.3897	GG	0	0.2401	CC	2	0.2349	TT	2	-1.0828	CC	2	-0.5902
1	1	62	168	56	19.84126984	1	640	2	NA	NA	NA	0.919078092	3.32	87.8	2.74	87.5	82.53	3.821	CC	0	0.4585	GG	0	0.3897	AG	1	0.2401	CT	1	0.2349	TT	2	-1.0828	CC	2	-0.5902
1	1	69	160	63	24.609375	2	980	2	NA	NA	NA	2.139879086	3.38	103	2.69	101.5	79.59	3.9706	CC	0	0.4585	AG	1	0.3897	GG	0	0.2401	CT	1	0.2349	TT	2	-1.0828	CC	2	-0.5902
1	1	74	171	64	21.88707637	1	940	2	NA	NA	NA	2.968015714	3.9	107.7	2.77	95.2	71.03	3.346	CC	0	0.4585	GG	0	0.3897	GG	0	0.2401	TT	0	0.2349	TT	2	-1.0828	CC	2	-0.5902
1	1	60	171	65	22.22906193	2	660	2	NA	NA	NA	1.413299764	3.86	97.5	2.85	86.4	73.83	2.893	CC	0	0.4585	AG	1	0.3897	AG	1	0.2401	TT	0	0.2349	CT	1	-1.0828	CC	2	-0.5902
1	1	60	168	57	20.19557823	1	45	1	NA	NA	NA	2.100370545	3.55	92.7	2.92	91.5	82.25	3.8389	TC	1	0.4585	AG	1	0.3897	GG	0	0.2401	CT	1	0.2349	TT	2	-1.0828	TC	1	-0.5902
1	1	49	171	85	29.0687733	2	435	2	NA	NA	NA	1.893206753	4.4	104.3	3.13	86.7	71.14	4.8353	CC	0	0.4585	AA	2	0.3897	AG	1	0.2401	CC	2	0.2349	TT	2	-1.0828	CC	2	-0.5902
2	1	43	153.7	44.4	18.79469295	0	0	0	NA	NA	NA	1.892094603	2.4	89	1.992	82.29098091	83	3.9758	CC	0	0.4585	AG	1	0.3897	AG	1	0.2401	TT	0	0.2349	TT	2	-1.0828	CC	2	-0.5902
1	1	48	167.7	69.5	24.7	2	700	2	NA	NA	NA	1.58546073	4	108	3.28	93.87801548	82	3.3856	CC	0	0.4585	AG	1	0.3897	AG	1	0.2401	TT	0	0.2349	TT	2	-1.0828	TC	1	-0.5902
2	1	50	163	62	23.33546614	1	280	2	NA	NA	NA	1.67669361	2.87	95.7	2.25	90.7	78.4	4.0446	TC	1	0.4585	GG	0	0.3897	AG	1	0.2401	TT	0	0.2349	TT	2	-1.0828	CC	2	-0.5902
2	1	75	161	49.5	19.09648548	1	360	2	NA	NA	NA	2.456366033	2.36	95.9	1.99	105.3	84.32	5.299	TC	1	0.4585	AA	2	0.3897	AA	2	0.2401	CT	1	0.2349	TT	2	-1.0828	CC	2	-0.5902
1	1	65	165	77	28.28282828	2	1800	2	NA	NA	NA	2.247973266	3.27	91.1	2.54	86.4	77.68	3.9758	CC	0	0.4585	AG	1	0.3897	AG	1	0.2401	TT	0	0.2349	TT	2	-1.0828	CC	2	-0.5902
1	1	51	170	76	26.29757785	2	620	2	NA	NA	NA	0.707570176	3.67	88.9	2.9	82.6	79.02	4.5196	TC	1	0.4585	GG	0	0.3897	AA	2	0.2401	CT	1	0.2349	TT	2	-1.0828	CC	2	-0.5902
1	1	74	162.5	66	24.99408284	1	1180	2	NA	NA	NA	1.411619706	3.2	98.2	2.28	87.7	71.25	4.8188	TC	1	0.4585	AA	2	0.3897	GG	0	0.2401	CT	1	0.2349	TT	2	-1.0828	CC	2	-0.5902
1	1	65	172	61	20.61925365	2	940	2	NA	NA	NA	2.638489257	4.21	108.5	3.28	102.8	77.91	4.0559	CC	0	0.4585	GG	0	0.3897	AG	1	0.2401	CC	2	0.2349	TT	2	-1.0828	CC	2	-0.5902
1	1	43	171	56	19.15119182	1	680	2	NA	NA	NA	1.056904851	4.12	94.3	3.23	85.7	78.4	4.0394	TC	1	0.4585	GG	0	0.3897	GG	0	0.2401	CT	1	0.2349	TT	2	-1.0828	CC	2	-0.5902
2	1	45	156	52	21.36752137	1	300	2	NA	NA	NA	1.33243846	2.37	82.3	1.96	80.3	82.7	4.3139	TC	1	0.4585	AG	1	0.3897	AG	1	0.2401	CC	2	0.2349	TT	2	-1.0828	TC	1	-0.5902
1	1	57	170	66	22.83737024	1	300	2	NA	NA	NA	2.687528961	3.64	91.2	3.39	101.2	93.13	4.4343	TC	1	0.4585	AG	1	0.3897	AG	1	0.2401	TT	0	0.2349	TT	2	-1.0828	CC	2	-0.5902
1	1	52	174	68	22.46003435	2	540	2	NA	NA	NA	2.29666519	4.91	114.7	3.48	95.9	70.88	3.7357	CC	0	0.4585	AG	1	0.3897	GG	0	0.2401	TT	0	0.2349	TT	2	-1.0828	CC	2	-0.5902
1	1	58	169.6	77.3	26.9	2	440	2	NA	NA	NA	1.936513742	3.1	88	2.697	81.72902288	87	4.079	TC	1	0.4585	AG	1	0.3897	AG	1	0.2401	CT	1	0.2349	TT	2	-1.0828	TC	1	-0.5902
1	1	57	168	60.5	21.4356576	2	1600	2	NA	NA	NA	1.31386722	4.19	107.4	3.17	96.9	75.66	2.9907	CC	0	0.4585	GG	0	0.3897	GG	0	0.2401	CT	1	0.2349	TT	2	-1.0828	TC	1	-0.5902
1	1	66	163	62	23.33546614	2	1007.5	2	NA	NA	NA	0.544068044	3.12	89.7	2.42	85.2	77.56	4.8405	CC	0	0.4585	AA	2	0.3897	AA	2	0.2401	CT	1	0.2349	TT	2	-1.0828	CC	2	-0.5902
1	1	68	159	64	25.31545429	1	390	2	NA	NA	NA	2.498310554	3.35	102.8	2.69	101.9	80.3	3.8953	TT	2	0.4585	GG	0	0.3897	AA	2	0.2401	CT	1	0.2349	CT	1	-1.0828	CC	2	-0.5902
2	1	52	153	54	23.06805075	2	660	2	NA	NA	NA	1.753583059	2.83	106.8	2.09	94.1	73.85	4.0446	TC	1	0.4585	GG	0	0.3897	AG	1	0.2401	TT	0	0.2349	TT	2	-1.0828	CC	2	-0.5902
1	1	73	165	82	30.11937557	2	2060	2	NA	NA	NA	1.309630167	3.2	94.4	2.56	94.1	80	4.2451	CC	0	0.4585	AA	2	0.3897	AG	1	0.2401	CC	2	0.2349	TT	2	-1.0828	TC	1	-0.5902
1	1	54	167	75.6	27.10746172	1	468	2	NA	NA	NA	3.06669855	3.56	90.6	2.81	84.6	78.93	4.0394	TC	1	0.4585	GG	0	0.3897	GG	0	0.2401	CT	1	0.2349	TT	2	-1.0828	CC	2	-0.5902
2	1	74	157	62	25.15315023	2	16	1	NA	NA	NA	1.596597096	2.8	118.6	2.19	120.3	78.21	3.821	CC	0	0.4585	GG	0	0.3897	AG	1	0.2401	CT	1	0.2349	TT	2	-1.0828	CC	2	-0.5902
1	1	60	160	63	24.609375	1	200	1	NA	NA	NA	2.29666519	2.96	84.6	2.41	83.1	81.42	4.0559	CC	0	0.4585	GG	0	0.3897	AG	1	0.2401	CC	2	0.2349	TT	2	-1.0828	CC	2	-0.5902
2	1	53	155	50	20.81165453	1	120	1	NA	NA	NA	2.181843588	2.93	108.9	2.16	96.4	73.72	4.2795	TC	1	0.4585	GG	0	0.3897	AG	1	0.2401	CT	1	0.2349	TT	2	-1.0828	CC	2	-0.5902
1	1	71	168	57	20.19557823	1	1160	2	NA	NA	NA	0.939519253	3.65	102.2	2.74	95.1	75.07	3.5809	CC	0	0.4585	GG	0	0.3897	GG	0	0.2401	CT	1	0.2349	TT	2	-1.0828	CC	2	-0.5902
2	1	49	160.6	63.3	24.5	0	0	0	NA	NA	NA	2.049218023	3.1	114	2.48	102.0324871	80	4.4343	TC	1	0.4585	AG	1	0.3897	AG	1	0.2401	TT	0	0.2349	TT	2	-1.0828	CC	2	-0.5902
1	1	49	170	72	24.91349481	1	560	2	NA	NA	NA	2.686636269	4.59	109.8	3.5	98	76.25	4.5196	TC	1	0.4585	GG	0	0.3897	AA	2	0.2401	CT	1	0.2349	TT	2	-1.0828	CC	2	-0.5902
2	1	45	156	43	17.66929652	1	190	1	NA	NA	NA	1.667452953	2.77	96.2	2.07	84.8	74.73	2.7558	CC	0	0.4585	GG	0	0.3897	GG	0	0.2401	TT	0	0.2349	TT	2	-1.0828	TC	1	-0.5902
1	1	44	157	79	32.04998174	1	400	2	NA	NA	NA	1.677606953	3.14	83.7	2.75	84.9	87.58	2.148	CC	0	0.4585	GG	0	0.3897	AG	1	0.2401	CT	1	0.2349	CT	1	-1.0828	TC	1	-0.5902
1	1	69	160	56	21.875	2	1370	2	NA	NA	NA	2.079181246	3.46	105.5	2.43	91.7	70.23	4.2107	CC	0	0.4585	AG	1	0.3897	AG	1	0.2401	CT	1	0.2349	TT	2	-1.0828	CC	2	-0.5902
1	1	43	185	100	29.2184076	2	461	2	NA	NA	NA	2.326335861	5.8	117.2	4.99	116.6	86.03	4.2055	CC	0	0.4585	AG	1	0.3897	GG	0	0.2401	CC	2	0.2349	TT	2	-1.0828	CC	2	-0.5902
2	1	61	156	50	20.54569362	1	114	1	NA	NA	NA	2.008600172	3.03	117.9	2.48	118.7	81.85	3.346	CC	0	0.4585	GG	0	0.3897	GG	0	0.2401	TT	0	0.2349	TT	2	-1.0828	CC	2	-0.5902
2	1	49	155	49	20.39542144	1	95	1	NA	NA	NA	3.236033147	3.17	114.4	2.22	95.3	70.03	3.5809	CC	0	0.4585	GG	0	0.3897	GG	0	0.2401	CT	1	0.2349	TT	2	-1.0828	CC	2	-0.5902
2	1	42	164	68	25.2825699	1	120	1	NA	NA	NA	1.365487985	2.65	83.3	2.31	86.2	87.17	4.2055	CC	0	0.4585	AG	1	0.3897	GG	0	0.2401	CC	2	0.2349	TT	2	-1.0828	CC	2	-0.5902
1	1	64	164	65	24.1671624	2	720	2	NA	NA	NA	1.822821645	4.27	119.6	3.13	106.8	73.3	3.6205	CC	0	0.4585	AG	1	0.3897	AG	1	0.2401	CT	1	0.2349	TT	2	-1.0828	TC	1	-0.5902
1	1	75	165	65	23.87511478	2	1570	2	NA	NA	NA	2.658964843	3.28	97.9	2.53	95.1	77.13	4.1942	TC	1	0.4585	AG	1	0.3897	GG	0	0.2401	TT	0	0.2349	TT	2	-1.0828	CC	2	-0.5902
1	1	59	161.3	58	22.3	2	800	2	NA	NA	NA	1.544068044	3.3	97	2.607	87.34211234	79	3.8158	CC	0	0.4585	GG	0	0.3897	GG	0	0.2401	CC	2	0.2349	TT	2	-1.0828	CC	2	-0.5902
1	1	71	172	50	16.90102758	2	1030	2	NA	NA	NA	2.146128036	3.86	103.2	3.06	101	79.27	4.2107	CC	0	0.4585	AG	1	0.3897	AG	1	0.2401	CT	1	0.2349	TT	2	-1.0828	CC	2	-0.5902
2	1	48	160	63	24.609375	1	400	2	NA	NA	NA	2.550228353	3.08	104.8	2.42	98.4	78.57	4.9093	TC	1	0.4585	AG	1	0.3897	AA	2	0.2401	CT	1	0.2349	TT	2	-1.0828	CC	2	-0.5902
1	1	70	163	56	21.07719523	1	3	1	NA	NA	NA	3.065206128	2.9	85.8	2.45	89.7	84.48	4.6692	TC	1	0.4585	AG	1	0.3897	AG	1	0.2401	CT	1	0.2349	TT	2	-1.0828	CC	2	-0.5902
2	1	47	157	64	25.96454217	2	500	2	NA	NA	NA	2.269512944	2.65	92.3	2.26	93.4	85.28	4.079	TC	1	0.4585	AG	1	0.3897	AG	1	0.2401	CT	1	0.2349	TT	2	-1.0828	TC	1	-0.5902
2	1	42	164	65	24.1671624	1	240	2	NA	NA	NA	2.469822016	3.38	106.3	2.96	110.4	87.57	4.2795	TC	1	0.4585	GG	0	0.3897	AG	1	0.2401	CT	1	0.2349	TT	2	-1.0828	CC	2	-0.5902
2	1	40	156	68	27.94214333	1	140	1	NA	NA	NA	1.979092901	2.83	95.3	2.35	92.2	83.04	3.9758	CC	0	0.4585	AG	1	0.3897	AG	1	0.2401	TT	0	0.2349	TT	2	-1.0828	CC	2	-0.5902
1	1	43	171	70	23.93898977	1	80	1	NA	NA	NA	1.881954971	3.95	90.4	3.5	92.8	88.61	3.9758	CC	0	0.4585	AG	1	0.3897	AG	1	0.2401	TT	0	0.2349	TT	2	-1.0828	CC	2	-0.5902
1	1	64	175	90	29.3877551	2	326	2	NA	NA	NA	1.955206538	3.99	99	2.93	88	73.43	4.824	TC	1	0.4585	AA	2	0.3897	AG	1	0.2401	TT	0	0.2349	TT	2	-1.0828	CC	2	-0.5902
1	1	73	158	50	20.02884153	1	154	1	NA	NA	NA	2.545307116	4.27	137.7	3.02	122.3	70.73	2.2632	CC	0	0.4585	GG	0	0.3897	GG	0	0.2401	TT	0	0.2349	CT	1	-1.0828	CC	2	-0.5902
2	1	68	147	49	22.67573696	1	50	1	NA	NA	NA	2.906873535	2.27	105.1	1.63	94.2	71.81	4.079	TC	1	0.4585	AG	1	0.3897	AG	1	0.2401	CT	1	0.2349	TT	2	-1.0828	TC	1	-0.5902
1	1	60	163.7	75.1	28.02480363	1	240	2	NA	NA	NA	1.367355921	3.8	110	3.116	102.1349499	82	4.6692	TC	1	0.4585	AG	1	0.3897	AG	1	0.2401	CT	1	0.2349	TT	2	-1.0828	CC	2	-0.5902
1	1	67	164	53	19.70553242	1	220	2	NA	NA	NA	2.276461804	3.2	91.4	2.29	80.4	71.56	2.5377	CC	0	0.4585	AG	1	0.3897	AG	1	0.2401	CT	1	0.2349	CT	1	-1.0828	TC	1	-0.5902
1	1	72	170	61	21.10726644	1	400	2	NA	NA	NA	2.195899652	2.92	80.4	2.39	81.6	81.85	3.5861	CC	0	0.4585	GG	0	0.3897	AG	1	0.2401	TT	0	0.2349	TT	2	-1.0828	CC	2	-0.5902
2	1	56	157	53	21.50188649	0	0	0	NA	NA	NA	1.303196057	2.74	101.5	2.11	95	77.01	4.2107	CC	0	0.4585	AG	1	0.3897	AG	1	0.2401	CT	1	0.2349	TT	2	-1.0828	CC	2	-0.5902
2	1	50	163	62	23.33546614	1	50	1	NA	NA	NA	2.161368002	3.63	121	2.71	109.3	74.66	3.8441	TC	1	0.4585	AG	1	0.3897	AG	1	0.2401	TT	0	0.2349	TT	2	-1.0828	TC	1	-0.5902
1	1	73	162	59	22.48132907	1	15	1	NA	NA	NA	0.342422681	3.31	101.2	2.73	104.6	82.48	3.7701	CC	0	0.4585	AA	2	0.3897	GG	0	0.2401	CT	1	0.2349	TT	2	-1.0828	TC	1	-0.5902
2	1	55	160	57	22.265625	2	350	2	NA	NA	NA	0.785329835	2.6	92.5	2.16	93.5	83.08	4.0559	CC	0	0.4585	GG	0	0.3897	AG	1	0.2401	CC	2	0.2349	TT	2	-1.0828	CC	2	-0.5902
2	1	47	157	68	27.58732606	1	190	1	NA	NA	NA	1.981365509	2.76	96.2	2.17	89.7	78.62	4.2055	CC	0	0.4585	AG	1	0.3897	GG	0	0.2401	CC	2	0.2349	TT	2	-1.0828	CC	2	-0.5902
1	1	45	170	78	26.98961938	2	500	2	NA	NA	NA	3.051923916	3.92	91.6	3.31	89.9	84.44	4.2107	CC	0	0.4585	AG	1	0.3897	AG	1	0.2401	CT	1	0.2349	TT	2	-1.0828	CC	2	-0.5902
1	1	63	155	74.5	31.00936524	1	420	2	NA	NA	NA	2.257678575	3.22	100.3	2.38	90.2	73.91	4.9093	TC	1	0.4585	AG	1	0.3897	AA	2	0.2401	CT	1	0.2349	TT	2	-1.0828	CC	2	-0.5902
2	1	48	158	49	19.6282647	1	35	1	NA	NA	NA	1.686636269	2.95	102.4	2.2	90.9	74.58	4.2159	CC	0	0.4585	AG	1	0.3897	AA	2	0.2401	TT	0	0.2349	TT	2	-1.0828	CC	2	-0.5902
1	1	64	171.3	68.1	23.2	0	0	0	NA	NA	NA	1.939519253	3	85	2.58	81.33133133	86	3.5861	CC	0	0.4585	GG	0	0.3897	AG	1	0.2401	TT	0	0.2349	TT	2	-1.0828	CC	2	-0.5902
1	1	44	176	87	28.08626033	2	520	2	NA	NA	NA	3.12904506	4.28	94.1	3.25	82.7	75.93	3.4709	CC	0	0.4585	GG	0	0.3897	AA	2	0.2401	CT	1	0.2349	TT	2	-1.0828	TC	1	-0.5902
1	1	43	173	82	27.39817568	1	520	2	NA	NA	NA	2.029383778	4.32	97.1	3.76	97.7	87.04	3.821	CC	0	0.4585	GG	0	0.3897	AG	1	0.2401	CT	1	0.2349	TT	2	-1.0828	CC	2	-0.5902
2	1	53	159	59	23.33768443	1	256	2	NA	NA	NA	1.890979597	3.33	118.1	2.86	122.7	85.89	4.0446	TC	1	0.4585	GG	0	0.3897	AG	1	0.2401	TT	0	0.2349	TT	2	-1.0828	CC	2	-0.5902
2	1	42	158	47	18.82711104	2	125	1	NA	NA	NA	1.46686762	3.25	108.3	2.73	107.1	84	4.5144	TC	1	0.4585	GG	0	0.3897	AG	1	0.2401	CC	2	0.2349	TT	2	-1.0828	CC	2	-0.5902
2	1	45	165	55	20.2020202	2	500	2	NA	NA	NA	2.92992956	3.52	111.4	3.08	116.7	87.5	3.346	CC	0	0.4585	GG	0	0.3897	GG	0	0.2401	TT	0	0.2349	TT	2	-1.0828	CC	2	-0.5902
2	1	41	156	48	19.72386588	1	15	1	NA	NA	NA	0.397940009	3.05	103.4	2.62	103.6	85.9	3.9706	CC	0	0.4585	AG	1	0.3897	GG	0	0.2401	CT	1	0.2349	TT	2	-1.0828	CC	2	-0.5902
2	1	22	162	43	16.38469745	0	0	0	NA	NA	NA	2.911690159	2.97	84.9	2.57	83.4	86.53	3.7357	CC	0	0.4585	AG	1	0.3897	GG	0	0.2401	TT	0	0.2349	TT	2	-1.0828	CC	2	-0.5902
1	1	65	160.8	62.3	24.1	0	0	0	NA	NA	NA	2.696356389	3.4	104	2.788	100.3296546	82	4.8353	CC	0	0.4585	AA	2	0.3897	AG	1	0.2401	CC	2	0.2349	TT	2	-1.0828	CC	2	-0.5902
1	1	52	183.7	87	25.8	1	21	1	NA	NA	NA	1.925312091	4.7	117	3.948	98.00965018	84	4.5952	CC	0	0.4585	AA	2	0.3897	GG	0	0.2401	CC	2	0.2349	TT	2	-1.0828	CC	2	-0.5902
2	1	51	160.3	49.9	19.41929687	0	0	0	NA	NA	NA	2.908485019	1.9	69	1.558	62.5104184	82	4.5196	TC	1	0.4585	GG	0	0.3897	AA	2	0.2401	CT	1	0.2349	TT	2	-1.0828	CC	2	-0.5902
2	1	51	159.5	44.9	17.6	0	0	0	NA	NA	NA	1.342422681	2.3	86	2.093	88.16120907	91	3.1455	CC	0	0.4585	AG	1	0.3897	GG	0	0.2401	TT	0	0.2349	TT	2	-1.0828	TC	1	-0.5902
1	1	70	165	57.4	21.0835629	1	200	1	NA	NA	NA	2.193124598	3.9	120	3.276	117.7730193	84	3.8262	CC	0	0.4585	GG	0	0.3897	AA	2	0.2401	TT	0	0.2349	TT	2	-1.0828	CC	2	-0.5902
2	1	45	159.5	49.7	19.53597154	0	0	0	NA	NA	NA	1.586587305	3.1	112	2.852	111.3762928	92	4.4343	TC	1	0.4585	AG	1	0.3897	AG	1	0.2401	TT	0	0.2349	TT	2	-1.0828	CC	2	-0.5902
2	1	42	149.5	57.2	25.6	1	9	1	NA	NA	NA	1.855519156	2.9	110	2.581	110.1694915	89	4.0446	TC	1	0.4585	GG	0	0.3897	AG	1	0.2401	TT	0	0.2349	TT	2	-1.0828	CC	2	-0.5902
2	1	44	157.7	54	21.7	0	0	0	NA	NA	NA	1.783188691	2.6	97	2.418	100.1442077	93	4.0446	TC	1	0.4585	GG	0	0.3897	AG	1	0.2401	TT	0	0.2349	TT	2	-1.0828	CC	2	-0.5902
2	1	46	160.4	50.8	19.7	0	0	0	NA	NA	NA	1.374748346	2.6	95	2.444	95.54900868	94	4.2055	CC	0	0.4585	AG	1	0.3897	GG	0	0.2401	CC	2	0.2349	TT	2	-1.0828	CC	2	-0.5902
1	1	50	176.8	65.6	20.98646629	0	0	0	NA	NA	NA	0.982271233	4.6	118	3.588	95.0670751	78	3.3856	CC	0	0.4585	AG	1	0.3897	AG	1	0.2401	TT	0	0.2349	TT	2	-1.0828	TC	1	-0.5902
1	1	45	172.2	74.4	25.1	2	500	2	NA	NA	NA	2.982723388	4.3	110	3.741	98.37285973	87	4.4343	TC	1	0.4585	AG	1	0.3897	AG	1	0.2401	TT	0	0.2349	TT	2	-1.0828	CC	2	-0.5902
1	1	35	168.4	60.2	21.2	1	240	2	NA	NA	NA	2.184691431	4.4	111	3.828	99.88730663	87	3.5861	CC	0	0.4585	GG	0	0.3897	AG	1	0.2401	TT	0	0.2349	TT	2	-1.0828	CC	2	-0.5902
2	1	52	149.4	60.3	27	0	0	0	NA	NA	NA	2.315970345	2.6	106	2.34	112.2649453	90	4.0446	TC	1	0.4585	GG	0	0.3897	AG	1	0.2401	TT	0	0.2349	TT	2	-1.0828	CC	2	-0.5902
2	1	53	153	44.9	19.2	0	0	0	NA	NA	NA	1.973127854	2.5	98	1.95	86.56036446	78	4.0446	TC	1	0.4585	GG	0	0.3897	AG	1	0.2401	TT	0	0.2349	TT	2	-1.0828	CC	2	-0.5902
2	1	52	160.7	50.2	19.4	0	0	0	NA	NA	NA	1.887054378	2.5	95	1.925	79.61783439	77	3.6893	TC	1	0.4585	GG	0	0.3897	AG	1	0.2401	CT	1	0.2349	TT	2	-1.0828	TC	1	-0.5902
2	1	43	160	62.9	24.6	0	0	0	NA	NA	NA	1.290034611	2.9	104	2.552	97.31413001	88	4.2795	TC	1	0.4585	GG	0	0.3897	AG	1	0.2401	CT	1	0.2349	TT	2	-1.0828	CC	2	-0.5902
2	1	34	162.8	54.1	20.41213651	0	0	0	NA	NA	NA	2.434568904	3.1	105	2.914	102.5242169	94	3.6205	CC	0	0.4585	AG	1	0.3897	AG	1	0.2401	CT	1	0.2349	TT	2	-1.0828	TC	1	-0.5902
2	1	36	163.2	51.8	19.4	0	0	0	NA	NA	NA	1.267171728	2.8	93	2.52	89.49667072	90	3.7357	CC	0	0.4585	AG	1	0.3897	GG	0	0.2401	TT	0	0.2349	TT	2	-1.0828	CC	2	-0.5902
2	1	60	157.8	71.3	28.6335722	2	800	2	NA	NA	NA	2.004321374	1.9	76	1.577	74.53647629	83	3.8262	CC	0	0.4585	GG	0	0.3897	AA	2	0.2401	TT	0	0.2349	TT	2	-1.0828	CC	2	-0.5902
1	1	67	160.4	58.2	22.62112798	1	350	2	NA	NA	NA	2.860338007	2.9	91	2.61	95.57418027	90	4.8405	CC	0	0.4585	AA	2	0.3897	AA	2	0.2401	CT	1	0.2349	TT	2	-1.0828	CC	2	-0.5902
2	1	64	151.3	51.1	22.32251092	0	0	0	NA	NA	NA	0.698970004	1.9	83	1.501	78.30444769	79	4.2795	TC	1	0.4585	GG	0	0.3897	AG	1	0.2401	CT	1	0.2349	TT	2	-1.0828	CC	2	-0.5902
1	1	51	167.7	67.9	24.14369016	1	150	1	NA	NA	NA	2	3.9	106	3.081	90.34740033	79	4.2974	TT	2	0.4585	AG	1	0.3897	GG	0	0.2401	CT	1	0.2349	TT	2	-1.0828	TC	1	-0.5902
1	1	57	162.9	57.1	21.5	1	400	2	NA	NA	NA	1.606381365	4.4	126	3.608	116.4897748	82	4.2159	CC	0	0.4585	AG	1	0.3897	AA	2	0.2401	TT	0	0.2349	TT	2	-1.0828	CC	2	-0.5902
1	1	63	171.7	59.5	20.18256572	2	1290	2	NA	NA	NA	1.607455023	3.6	101	2.484	74.09236849	69	3.8045	TC	1	0.4585	GG	0	0.3897	GG	0	0.2401	TT	0	0.2349	TT	2	-1.0828	CC	2	-0.5902
2	1	59	154.2	59	24.8	0	0	0	NA	NA	NA	0.698970004	2.9	119	2.146	100.5073227	74	4.1942	TC	1	0.4585	AG	1	0.3897	GG	0	0.2401	TT	0	0.2349	TT	2	-1.0828	CC	2	-0.5902
1	1	62	170	71.4	24.7	1	200	1	NA	NA	NA	2.264817823	3.4	96	2.856	87.33624454	84	3.821	CC	0	0.4585	GG	0	0.3897	AG	1	0.2401	CT	1	0.2349	TT	2	-1.0828	CC	2	-0.5902
2	1	55	153.1	54.3	23.2	0	0	0	NA	NA	NA	0.792391689	2.4	97	2.016	92.88500836	84	4.4979	TT	2	0.4585	GG	0	0.3897	GG	0	0.2401	CT	1	0.2349	TT	2	-1.0828	CC	2	-0.5902
1	1	49	173.7	60.8	20.15134054	1	400	2	NA	NA	NA	1.672097858	3.7	96	3.145	86.411752	85	3.9758	CC	0	0.4585	AG	1	0.3897	AG	1	0.2401	TT	0	0.2349	TT	2	-1.0828	CC	2	-0.5902
1	1	51	166	66.1	24	0	0	0	NA	NA	NA	1.80140371	4	111	3.2	94.95548961	80	4.2159	CC	0	0.4585	AG	1	0.3897	AA	2	0.2401	TT	0	0.2349	TT	2	-1.0828	CC	2	-0.5902
2	1	49	160.2	50.7	19.75526846	0	0	0	NA	NA	NA	2.439332694	2.6	97	2.444	102.4002621	94	4.296	CC	0	0.4585	GG	0	0.3897	AA	2	0.2401	CC	2	0.2349	TT	2	-1.0828	CC	2	-0.5902
1	1	35	167.9	65.6	23.3	0	0	0	NA	NA	NA	1.597695186	4	99	3.2	82.33841087	80	3.2308	CC	0	0.4585	GG	0	0.3897	AG	1	0.2401	CT	1	0.2349	TT	2	-1.0828	TC	1	-0.5902
1	1	46	161.8	80.9	30.9	0	0	0	NA	NA	NA	2.923761961	3.3	91	2.739	80.38585209	83	4.2107	CC	0	0.4585	AG	1	0.3897	AG	1	0.2401	CT	1	0.2349	TT	2	-1.0828	CC	2	-0.5902
2	1	60	150.5	52.9	23.35515061	0	0	0	NA	NA	NA	1.152288344	2.2	92	1.76	85.59919436	80	4.2107	CC	0	0.4585	AG	1	0.3897	AG	1	0.2401	CT	1	0.2349	TT	2	-1.0828	CC	2	-0.5902
2	1	37	161.5	65.7	25.2	0	0	0	NA	NA	NA	2.161368002	3.4	117	2.856	102.4140454	84	4.2159	CC	0	0.4585	AG	1	0.3897	AA	2	0.2401	TT	0	0.2349	TT	2	-1.0828	CC	2	-0.5902
1	1	47	168	60.6	21.5	0	0	0	NA	NA	NA	1.260071388	3.3	89	2.64	75.9707372	80	3.4657	CC	0	0.4585	GG	0	0.3897	AG	1	0.2401	CC	2	0.2349	TT	2	-1.0828	TC	1	-0.5902
1	1	35	173.2	61	20.3	0	0	0	NA	NA	NA	2.495544338	4	96	3.88	95.65388011	97	3.5861	CC	0	0.4585	GG	0	0.3897	AG	1	0.2401	TT	0	0.2349	TT	2	-1.0828	CC	2	-0.5902
1	1	48	169.2	75.8	26.47698249	0	0	0	NA	NA	NA	3.155336037	3.7	98	3.071	86.85419702	83	3.5809	CC	0	0.4585	GG	0	0.3897	GG	0	0.2401	CT	1	0.2349	TT	2	-1.0828	CC	2	-0.5902
1	1	54	168.7	68.4	24	1	900	2	NA	NA	NA	0.785329835	3.9	108	2.964	88.67344526	76	3.8045	TC	1	0.4585	GG	0	0.3897	GG	0	0.2401	TT	0	0.2349	TT	2	-1.0828	CC	2	-0.5902
1	1	58	164.7	64.2	23.7	1	60	1	NA	NA	NA	1.716837723	3.9	112	3.198	102.3279611	82	3.7357	CC	0	0.4585	AG	1	0.3897	GG	0	0.2401	TT	0	0.2349	TT	2	-1.0828	CC	2	-0.5902
1	1	59	171.2	80.2	27.4	1	1800	2	NA	NA	NA	2.365487985	3.9	108	3.042	90.00360014	78	3.821	CC	0	0.4585	GG	0	0.3897	AG	1	0.2401	CT	1	0.2349	TT	2	-1.0828	CC	2	-0.5902
2	1	59	161.9	49.7	19	0	0	0	NA	NA	NA	1.206825876	2.3	91	1.886	84.11545954	82	3.8045	TC	1	0.4585	GG	0	0.3897	GG	0	0.2401	TT	0	0.2349	TT	2	-1.0828	CC	2	-0.5902
2	1	53	154.4	72.9	30.6	0	0	0	NA	NA	NA	2.068185862	2.8	111	2.38	107.8263995	85	4.4687	TC	1	0.4585	AA	2	0.3897	AG	1	0.2401	CT	1	0.2349	TT	2	-1.0828	TC	1	-0.5902
1	1	43	170.7	73.8	25.3	1	800	2	NA	NA	NA	1.599883072	3.6	93	3.132	85.03401361	87	4.2159	CC	0	0.4585	AG	1	0.3897	AA	2	0.2401	TT	0	0.2349	TT	2	-1.0828	CC	2	-0.5902
2	1	38	153.9	53.4	22.5	0	0	0	NA	NA	NA	1.72916479	3.4	123	2.992	117.8874568	88	3.236	CC	0	0.4585	GG	0	0.3897	AA	2	0.2401	TT	0	0.2349	TT	2	-1.0828	TC	1	-0.5902
2	1	44	147.8	50.6	23.2	0	0	0	NA	NA	NA	2.017033339	2.3	89	2.024	87.77319407	88	4.9041	TC	1	0.4585	AG	1	0.3897	AG	1	0.2401	CC	2	0.2349	TT	2	-1.0828	CC	2	-0.5902
2	1	39	157	54.2	22	0	0	0	NA	NA	NA	1.618048097	2.7	95	2.322	88.76881513	86	4.5144	TC	1	0.4585	GG	0	0.3897	AG	1	0.2401	CC	2	0.2349	TT	2	-1.0828	CC	2	-0.5902
2	1	51	157.8	49.7	19.95916604	0	0	0	NA	NA	NA	1.487138375	2.6	99	2.314	98.09775655	89	3.8262	CC	0	0.4585	GG	0	0.3897	AA	2	0.2401	TT	0	0.2349	TT	2	-1.0828	CC	2	-0.5902
2	1	38	155.6	47.3	19.53628379	0	0	0	NA	NA	NA	2.354108439	2.7	95	2.268	85.1986678	84	4.2159	CC	0	0.4585	AG	1	0.3897	AA	2	0.2401	TT	0	0.2349	TT	2	-1.0828	CC	2	-0.5902
1	1	37	183.1	92.9	27.7	2	170	1	NA	NA	NA	2.489958479	5.2	121	4.368	100.5116959	84	4.4687	TC	1	0.4585	AA	2	0.3897	AG	1	0.2401	CT	1	0.2349	TT	2	-1.0828	TC	1	-0.5902
2	1	40	161	58.8	22.7	2	200	1	NA	NA	NA	2.894316063	2.9	100	2.407	90.32743696	83	4.0394	TC	1	0.4585	GG	0	0.3897	GG	0	0.2401	CT	1	0.2349	TT	2	-1.0828	CC	2	-0.5902
2	1	39	152.4	38.9	16.74864461	0	0	0	NA	NA	NA	1.902002891	2.4	89	2.064	84.34412403	86	4.2107	CC	0	0.4585	AG	1	0.3897	AG	1	0.2401	CT	1	0.2349	TT	2	-1.0828	CC	2	-0.5902
2	1	45	168.3	65.3	23.1	0	0	0	NA	NA	NA	2.69019608	3.8	132	3.116	114.4925395	82	3.1455	CC	0	0.4585	AG	1	0.3897	GG	0	0.2401	TT	0	0.2349	TT	2	-1.0828	TC	1	-0.5902
1	1	45	177.5	64.7	20.53560801	0	0	0	NA	NA	NA	2.460897843	4.8	120	3.888	98.68421053	81	3.2308	CC	0	0.4585	GG	0	0.3897	AG	1	0.2401	CT	1	0.2349	TT	2	-1.0828	TC	1	-0.5902
1	1	56	167.8	76.1	27	2	1600	2	NA	NA	NA	1.85672889	3.8	106	3.154	94.08765327	83	4.2107	CC	0	0.4585	AG	1	0.3897	AG	1	0.2401	CT	1	0.2349	TT	2	-1.0828	CC	2	-0.5902
1	1	50	165.4	61.2	22.4	1	200	1	NA	NA	NA	1.854913022	3.3	90	2.508	74.04335979	76	4.1254	CC	0	0.4585	AA	2	0.3897	GG	0	0.2401	TT	0	0.2349	TT	2	-1.0828	CC	2	-0.5902
1	1	54	165.7	75.3	27.42520985	0	0	0	NA	NA	NA	1.564666064	3.5	98	3.045	94.65070835	87	3.5809	CC	0	0.4585	GG	0	0.3897	GG	0	0.2401	CT	1	0.2349	TT	2	-1.0828	CC	2	-0.5902
1	1	45	177.8	69.5	22	1	400	2	NA	NA	NA	2.751279104	4.3	107	3.182	80.75098415	74	3.1279	CC	0	0.4585	AG	1	0.3897	AG	1	0.2401	CT	1	0.2349	CT	1	-1.0828	CC	2	-0.5902
1	1	48	164.1	70.4	26.1	2	560	2	NA	NA	NA	1.320146286	3.5	96	2.975	88.61058601	85	4.2795	TC	1	0.4585	GG	0	0.3897	AG	1	0.2401	CT	1	0.2349	TT	2	-1.0828	CC	2	-0.5902
1	1	43	180.4	84.6	26	1	200	1	NA	NA	NA	1.976808337	4.5	110	3.96	97.26680284	88	4.6056	CC	0	0.4585	AA	2	0.3897	AA	2	0.2401	TT	0	0.2349	TT	2	-1.0828	CC	2	-0.5902
2	1	50	157.5	52.1	21	0	0	0	NA	NA	NA	1.942999593	2.2	84	1.782	76.27118644	81	3.8606	CC	0	0.4585	AG	1	0.3897	AA	2	0.2401	CT	1	0.2349	TT	2	-1.0828	TC	1	-0.5902
1	1	46	158	49.8	19.94872617	1	200	1	NA	NA	NA	1.930949031	2.7	75	2.349	71.3842334	87	4.8876	TT	2	0.4585	AG	1	0.3897	GG	0	0.2401	CT	1	0.2349	TT	2	-1.0828	CC	2	-0.5902
2	1	64	150.4	48.8	21.6	0	0	0	NA	NA	NA	0.698970004	2.3	99	1.84	94.94672434	80	4.4456	CC	0	0.4585	AG	1	0.3897	AG	1	0.2401	CC	2	0.2349	TT	2	-1.0828	CC	2	-0.5902
2	1	50	161.2	63.1	24.3	0	0	0	NA	NA	NA	1.606381365	2.9	108	2.465	102.4002621	85	4.9041	TC	1	0.4585	AG	1	0.3897	AG	1	0.2401	CC	2	0.2349	TT	2	-1.0828	CC	2	-0.5902
2	1	53	158.5	55.2	22	0	0	0	NA	NA	NA	1.025305865	3	114	2.31	99.30915371	77	3.5861	CC	0	0.4585	GG	0	0.3897	AG	1	0.2401	TT	0	0.2349	TT	2	-1.0828	CC	2	-0.5902
2	1	44	159.9	62.1	24.28816322	0	0	0	NA	NA	NA	0.716003344	2.7	97	2.268	90.38038353	84	4.4343	TC	1	0.4585	AG	1	0.3897	AG	1	0.2401	TT	0	0.2349	TT	2	-1.0828	CC	2	-0.5902
2	1	37	158.2	45.7	18.3	0	0	0	NA	NA	NA	1.622214023	2.9	101	2.552	93.93552266	88	3.821	CC	0	0.4585	GG	0	0.3897	AG	1	0.2401	CT	1	0.2349	TT	2	-1.0828	CC	2	-0.5902
1	1	67	170	53.9	18.65051903	1	560	2	NA	NA	NA	1.740362689	3.5	101	2.73	88.06262231	78	3.5861	CC	0	0.4585	GG	0	0.3897	AG	1	0.2401	TT	0	0.2349	TT	2	-1.0828	CC	2	-0.5902
2	1	54	155.7	48.6	20	0	0	0	NA	NA	NA	1.730782276	2.6	103	2.132	94.06916323	82	3.5861	CC	0	0.4585	GG	0	0.3897	AG	1	0.2401	TT	0	0.2349	TT	2	-1.0828	CC	2	-0.5902
2	1	51	149.8	50.5	22.50441621	0	0	0	NA	NA	NA	1.416640507	2.4	97	2.04	96.83666882	85	3.7357	CC	0	0.4585	AG	1	0.3897	GG	0	0.2401	TT	0	0.2349	TT	2	-1.0828	CC	2	-0.5902
2	1	53	159.2	62.4	24.6	0	0	0	NA	NA	NA	1.33243846	3.1	118	2.697	115.8102428	87	3.9758	CC	0	0.4585	AG	1	0.3897	AG	1	0.2401	TT	0	0.2349	TT	2	-1.0828	CC	2	-0.5902
2	1	47	153.3	44.2	18.8	0	0	0	NA	NA	NA	1.004321374	2.5	97	1.875	81.41926637	75	3.8158	CC	0	0.4585	GG	0	0.3897	GG	0	0.2401	CC	2	0.2349	TT	2	-1.0828	CC	2	-0.5902
2	1	53	154.2	57.9	24.4	0	0	0	NA	NA	NA	1.698100546	2.7	107	2.052	90.03331233	76	4.8405	CC	0	0.4585	AA	2	0.3897	AA	2	0.2401	CT	1	0.2349	TT	2	-1.0828	CC	2	-0.5902
2	1	51	157.6	47.5	19.12410781	0	0	0	NA	NA	NA	2.326335861	2.3	87	1.771	76.91650286	77	4.6857	CC	0	0.4585	AG	1	0.3897	AA	2	0.2401	CC	2	0.2349	TT	2	-1.0828	CC	2	-0.5902
2	1	55	159.6	64.5	25.32176305	0	0	0	NA	NA	NA	2.413299764	3.1	121	2.542	113.2305548	82	4.4508	CC	0	0.4585	AG	1	0.3897	AA	2	0.2401	CT	1	0.2349	TT	2	-1.0828	CC	2	-0.5902
1	1	58	157.2	56.3	22.8	0	0	0	NA	NA	NA	1.173186268	3.2	96	2.72	94.49811004	85	4.6744	TC	1	0.4585	AG	1	0.3897	AA	2	0.2401	TT	0	0.2349	TT	2	-1.0828	CC	2	-0.5902
1	1	55	161.7	61	23.3	2	1050	2	NA	NA	NA	1.995196292	3.8	110	3.23	103.1193607	85	3.821	CC	0	0.4585	GG	0	0.3897	AG	1	0.2401	CT	1	0.2349	TT	2	-1.0828	CC	2	-0.5902
1	1	60	172.4	71.7	24.12373964	1	10	1	NA	NA	NA	2.517195898	3.6	100	3.168	95.56803249	88	5.2938	TC	1	0.4585	AA	2	0.3897	AG	1	0.2401	CC	2	0.2349	TT	2	-1.0828	CC	2	-0.5902
1	1	60	176.9	72	23	0	0	0	NA	NA	NA	1.85308953	3.2	86	2.56	71.21695533	80	5.1442	TC	1	0.4585	AG	1	0.3897	AA	2	0.2401	CC	2	0.2349	TT	2	-1.0828	CC	2	-0.5902
1	1	60	170.3	63	21.7	0	0	0	NA	NA	NA	1.624282096	3.7	103	3.7	113.0530433	100	2.9959	CC	0	0.4585	GG	0	0.3897	AG	1	0.2401	TT	0	0.2349	TT	2	-1.0828	TC	1	-0.5902
1	1	54	166.1	71	25.73469846	1	620	2	NA	NA	NA	1.907411361	3.3	91	2.772	82.07684825	84	3.5352	CC	0	0.4585	AA	2	0.3897	GG	0	0.2401	TT	0	0.2349	TT	2	-1.0828	TC	1	-0.5902
1	1	48	166.3	63.4	22.9	2	560	2	NA	NA	NA	2.416640507	3.7	99	3.071	86.58508428	83	4.2055	CC	0	0.4585	AG	1	0.3897	GG	0	0.2401	CC	2	0.2349	TT	2	-1.0828	CC	2	-0.5902
2	1	56	152.6	53.2	22.8	0	0	0	NA	NA	NA	1.526339277	2.6	107	2.054	99.04725969	79	4.6692	TC	1	0.4585	AG	1	0.3897	AG	1	0.2401	CT	1	0.2349	TT	2	-1.0828	CC	2	-0.5902
2	1	59	160.3	49.1	19.10796545	0	0	0	NA	NA	NA	3.227886705	2.4	96	1.896	85.44702285	79	3.346	CC	0	0.4585	GG	0	0.3897	GG	0	0.2401	TT	0	0.2349	TT	2	-1.0828	CC	2	-0.5902
1	1	51	170.5	86	29.6	0	0	0	NA	NA	NA	2.385606274	3.9	104	3.354	93.43148358	86	3.7357	CC	0	0.4585	AG	1	0.3897	GG	0	0.2401	TT	0	0.2349	TT	2	-1.0828	CC	2	-0.5902
1	1	40	163.8	65.8	24.5	0	0	0	NA	NA	NA	1.133538908	4.1	108	3.526	97.25464044	86	4.2795	TC	1	0.4585	GG	0	0.3897	AG	1	0.2401	CT	1	0.2349	TT	2	-1.0828	CC	2	-0.5902
2	1	57	146.4	47.4	22.1	0	0	0	NA	NA	NA	2.012837225	2.1	90	1.827	91.75247222	87	4.263	TT	2	0.4585	GG	0	0.3897	GG	0	0.2401	TT	0	0.2349	TT	2	-1.0828	CC	2	-0.5902
2	1	49	161	53.2	20.5	1	10	1	NA	NA	NA	1.907948522	2.9	109	2.552	105.7340382	88	3.0355	CC	0	0.4585	AG	1	0.3897	AA	2	0.2401	TT	0	0.2349	TT	2	-1.0828	TT	0	-0.5902
2	1	54	156.9	55.9	22.7	0	0	0	NA	NA	NA	1.733999287	2.5	99	2.1	92.96971843	84	3.821	CC	0	0.4585	GG	0	0.3897	AG	1	0.2401	CT	1	0.2349	TT	2	-1.0828	CC	2	-0.5902
2	1	42	162.5	55.6	21.1	0	0	0	NA	NA	NA	1.58546073	2.5	89	2.225	86.92365835	89	4.0446	TC	1	0.4585	GG	0	0.3897	AG	1	0.2401	TT	0	0.2349	TT	2	-1.0828	CC	2	-0.5902
2	1	40	162	55	21	1	90	1	NA	NA	NA	1.220108088	2.8	99	2.324	89.58566629	83	3.8045	TC	1	0.4585	GG	0	0.3897	GG	0	0.2401	TT	0	0.2349	TT	2	-1.0828	CC	2	-0.5902
2	1	41	163	65.6	24.7	0	0	0	NA	NA	NA	2.565847819	3.2	113	2.784	104.5166107	87	3.8441	TC	1	0.4585	AG	1	0.3897	AG	1	0.2401	TT	0	0.2349	TT	2	-1.0828	TC	1	-0.5902
2	1	39	163.2	55.5	20.8	1	50	1	NA	NA	NA	2.867467488	3.4	116	3.264	117.327858	96	4.2107	CC	0	0.4585	AG	1	0.3897	AG	1	0.2401	CT	1	0.2349	TT	2	-1.0828	CC	2	-0.5902
1	1	59	159.8	70.7	27.7	0	0	0	NA	NA	NA	1.972202838	3	88	2.64	88.95579581	88	3.346	CC	0	0.4585	GG	0	0.3897	GG	0	0.2401	TT	0	0.2349	TT	2	-1.0828	CC	2	-0.5902
2	1	60	152.7	47.1	20.19960296	0	0	0	NA	NA	NA	1.608526034	2.4	101	2.112	103.2245379	88	3.7357	CC	0	0.4585	AG	1	0.3897	GG	0	0.2401	TT	0	0.2349	TT	2	-1.0828	CC	2	-0.5902
1	1	59	168.8	76.1	26.7	0	0	0	NA	NA	NA	1.212187604	3.9	110	3.315	101.6385364	85	4.6744	TC	1	0.4585	AG	1	0.3897	AA	2	0.2401	TT	0	0.2349	TT	2	-1.0828	CC	2	-0.5902
1	1	53	180	60.5	18.67283951	1	1050	2	NA	NA	NA	1.240549248	4.5	115	3.735	96.90937664	83	3.9706	CC	0	0.4585	AG	1	0.3897	GG	0	0.2401	CT	1	0.2349	TT	2	-1.0828	CC	2	-0.5902
1	1	45	182.7	88.4	26.5	0	0	0	NA	NA	NA	1.627365857	5.4	132	3.996	96.63703131	74	4.4508	CC	0	0.4585	AG	1	0.3897	AA	2	0.2401	CT	1	0.2349	TT	2	-1.0828	CC	2	-0.5902
2	1	49	154.4	45.7	19.2	0	0	0	NA	NA	NA	1.930949031	2.6	100	2.158	95.08168381	83	4.6744	TC	1	0.4585	AG	1	0.3897	AA	2	0.2401	TT	0	0.2349	TT	2	-1.0828	CC	2	-0.5902
2	1	50	158	50.9	20.4	0	0	0	NA	NA	NA	2.301029996	2.6	97	2.184	92.78785323	84	4.4508	CC	0	0.4585	AG	1	0.3897	AA	2	0.2401	CT	1	0.2349	TT	2	-1.0828	CC	2	-0.5902
2	1	57	157	53.4	21.7	0	0	0	NA	NA	NA	1.691081492	2.7	107	2.241	100.2277904	83	4.6857	CC	0	0.4585	AG	1	0.3897	AA	2	0.2401	CC	2	0.2349	TT	2	-1.0828	CC	2	-0.5902
2	1	42	160.7	58.3	22.6	0	0	0	NA	NA	NA	2.11058971	2.6	93	2.288	88.24432167	88	4.6692	TC	1	0.4585	AG	1	0.3897	AG	1	0.2401	CT	1	0.2349	TT	2	-1.0828	CC	2	-0.5902
2	1	55	158	51.6	20.66976446	0	0	0	NA	NA	NA	1.326335861	2	77	1.5	66.3423264	75	3.9758	CC	0	0.4585	AG	1	0.3897	AG	1	0.2401	TT	0	0.2349	TT	2	-1.0828	CC	2	-0.5902
2	1	47	165	60.6	22.3	2	120	1	NA	NA	NA	2.416640507	3.3	116	2.871	108.0663836	87	3.346	CC	0	0.4585	GG	0	0.3897	GG	0	0.2401	TT	0	0.2349	TT	2	-1.0828	CC	2	-0.5902
2	1	54	155.5	48.3	20	0	0	0	NA	NA	NA	0.875061263	2.6	104	2.08	94.25493716	80	3.3856	CC	0	0.4585	AG	1	0.3897	AG	1	0.2401	TT	0	0.2349	TT	2	-1.0828	TC	1	-0.5902
1	1	53	171.9	81.8	27.7	1	800	2	NA	NA	NA	2.209515015	4	108	3.4	96.41560799	85	4.824	TC	1	0.4585	AA	2	0.3897	AG	1	0.2401	TT	0	0.2349	TT	2	-1.0828	CC	2	-0.5902
1	1	40	165.3	63.9	23.4	2	100	1	NA	NA	NA	1.739572344	3.5	90	2.87	76.65352606	82	3.5861	CC	0	0.4585	GG	0	0.3897	AG	1	0.2401	TT	0	0.2349	TT	2	-1.0828	CC	2	-0.5902
1	1	53	175.3	77.9	25.3	1	100	1	NA	NA	NA	2.064457989	4.1	107	2.952	79.47818461	72	4.8928	TT	2	0.4585	AG	1	0.3897	AG	1	0.2401	TT	0	0.2349	TT	2	-1.0828	CC	2	-0.5902
1	1	54	167.5	56.9	20.28068612	1	600	2	NA	NA	NA	2.033423755	3.7	102	3.108	92.81437126	84	3.9758	CC	0	0.4585	AG	1	0.3897	AG	1	0.2401	TT	0	0.2349	TT	2	-1.0828	CC	2	-0.5902
1	1	44	168.4	73	25.7	0	0	0	NA	NA	NA	1.29666519	3.6	95	3.132	87.61362392	87	3.5352	CC	0	0.4585	AA	2	0.3897	GG	0	0.2401	TT	0	0.2349	TT	2	-1.0828	TC	1	-0.5902
2	1	52	162.7	60.4	22.8	0	0	0	NA	NA	NA	1.187520721	2.9	107	2.465	98.74917709	85	3.5861	CC	0	0.4585	GG	0	0.3897	AG	1	0.2401	TT	0	0.2349	TT	2	-1.0828	CC	2	-0.5902
2	1	62	148.1	50	22.8	0	0	0	NA	NA	NA	1.445604203	2.9	125	2.407	127.0378996	83	4.2107	CC	0	0.4585	AG	1	0.3897	AG	1	0.2401	CT	1	0.2349	TT	2	-1.0828	CC	2	-0.5902
1	1	63	157.4	57.1	23.04765011	1	40	1	NA	NA	NA	1.392696953	3.1	95	2.294	84.42225811	74	4.4456	CC	0	0.4585	AG	1	0.3897	AG	1	0.2401	CC	2	0.2349	TT	2	-1.0828	CC	2	-0.5902
1	1	46	172.2	66.4	22.4	1	120	1	NA	NA	NA	2.204119983	4.3	111	3.698	99.11068252	86	4.4343	TC	1	0.4585	AG	1	0.3897	AG	1	0.2401	TT	0	0.2349	TT	2	-1.0828	CC	2	-0.5902
1	1	57	159.6	52.2	20.49296173	1	520	2	NA	NA	NA	2.113943352	2.7	78	2.322	77.3993808	86	3.9706	CC	0	0.4585	AG	1	0.3897	GG	0	0.2401	CT	1	0.2349	TT	2	-1.0828	CC	2	-0.5902
1	1	51	168.9	76.1	26.7	2	620	2	NA	NA	NA	1.389166084	4.1	110	3.485	100.7368179	85	3.346	CC	0	0.4585	GG	0	0.3897	GG	0	0.2401	TT	0	0.2349	TT	2	-1.0828	CC	2	-0.5902
1	1	73	167.5	62.8	22.38360437	1	920	2	NA	NA	NA	3.456366033	2.9	90	2.581	92.59259259	89	3.4709	CC	0	0.4585	GG	0	0.3897	AA	2	0.2401	CT	1	0.2349	TT	2	-1.0828	TC	1	-0.5902
2	1	69	147	51.7	23.92521635	2	600	2	NA	NA	NA	2.315970345	2.2	102	1.848	111.0461718	84	3.5228	CC	0	0.4585	AA	2	0.3897	AA	2	0.2401	TT	0	0.2349	CT	1	-1.0828	CC	2	-0.5902
1	1	74	156.9	52	21.1	0	0	0	NA	NA	NA	2.26245109	3.2	106	2.464	104.2361574	77	3.9706	CC	0	0.4585	AG	1	0.3897	GG	0	0.2401	CT	1	0.2349	TT	2	-1.0828	CC	2	-0.5902
1	1	62	166.2	58.1	21.03362339	1	255	2	NA	NA	NA	1.079181246	3.7	106	3.293	107.5198749	89	3.821	CC	0	0.4585	GG	0	0.3897	AG	1	0.2401	CT	1	0.2349	TT	2	-1.0828	CC	2	-0.5902
2	1	59	147.5	52.2	24	0	0	0	NA	NA	NA	2.650307523	2	84	1.48	77.23995881	74	2.9959	CC	0	0.4585	GG	0	0.3897	AG	1	0.2401	TT	0	0.2349	TT	2	-1.0828	TC	1	-0.5902
1	1	56	178.1	88.2	27.8	1	350	2	NA	NA	NA	1.056904851	4.1	107	3.239	87.29812309	79	4.4291	TC	1	0.4585	AG	1	0.3897	GG	0	0.2401	CT	1	0.2349	TT	2	-1.0828	CC	2	-0.5902
1	1	78	151.6	52.9	23.01745323	0	0	0	NA	NA	NA	1.445604203	1.9	68	1.539	76.35044856	81	4.5839	TC	1	0.4585	AA	2	0.3897	GG	0	0.2401	TT	0	0.2349	TT	2	-1.0828	CC	2	-0.5902
1	1	41	162.1	60.3	22.9	2	400	2	NA	NA	NA	1.633468456	3.6	97	3.204	91.17848188	89	4.0102	CC	0	0.4585	AA	2	0.3897	AG	1	0.2401	CT	1	0.2349	TT	2	-1.0828	TC	1	-0.5902
2	1	54	150.6	41	18.07731447	1	9	1	NA	NA	NA	3.053078443	2.3	92	2.047	94.33072352	89	2.893	CC	0	0.4585	AG	1	0.3897	AG	1	0.2401	TT	0	0.2349	CT	1	-1.0828	CC	2	-0.5902
1	1	60	167.7	68.4	24.3	0	0	0	NA	NA	NA	1.753583059	3.4	96	2.754	84.92702567	81	4.4291	TC	1	0.4585	AG	1	0.3897	GG	0	0.2401	CT	1	0.2349	TT	2	-1.0828	CC	2	-0.5902
1	1	46	168	64.1	22.7	0	0	0	NA	NA	NA	0.973127854	3.8	100	3.268	92.12730318	86	4.9093	TC	1	0.4585	AG	1	0.3897	AA	2	0.2401	CT	1	0.2349	TT	2	-1.0828	CC	2	-0.5902
1	1	49	177.6	72.8	23.1	0	0	0	NA	NA	NA	2.621176282	4.2	106	3.066	80.65355396	73	3.346	CC	0	0.4585	GG	0	0.3897	GG	0	0.2401	TT	0	0.2349	TT	2	-1.0828	CC	2	-0.5902
1	1	42	174.6	89.1	29.2	0	0	0	NA	NA	NA	1.77524626	4.1	103	3.116	78.84830603	76	4.664	TC	1	0.4585	AG	1	0.3897	GG	0	0.2401	CC	2	0.2349	TT	2	-1.0828	CC	2	-0.5902
1	1	53	176.9	73.1	23.4	0	0	0	NA	NA	NA	1.303196057	5.5	142	4.785	129.5057198	87	4.9041	TC	1	0.4585	AG	1	0.3897	AG	1	0.2401	CC	2	0.2349	TT	2	-1.0828	CC	2	-0.5902
2	1	58	145.3	41.7	19.8	0	0	0	NA	NA	NA	2.250420002	2	88	1.78	93.96533723	89	1.673	CC	0	0.4585	GG	0	0.3897	GG	0	0.2401	TT	0	0.2349	CT	1	-1.0828	TC	1	-0.5902
2	1	51	159.8	54.9	21.5	2	100	1	NA	NA	NA	0.698970004	3	112	2.31	96.29071423	77	3.9937	TC	1	0.4585	AA	2	0.3897	GG	0	0.2401	TT	0	0.2349	TT	2	-1.0828	TC	1	-0.5902
1	1	35	181	85.2	26	0	0	0	NA	NA	NA	1.81756537	4.4	102	3.696	84.90133089	84	4.9041	TC	1	0.4585	AG	1	0.3897	AG	1	0.2401	CC	2	0.2349	TT	2	-1.0828	CC	2	-0.5902
1	1	55	163.5	67.7	25.3	0	0	0	NA	NA	NA	1.26245109	3.5	100	3.185	101.010101	91	4.6004	CC	0	0.4585	AA	2	0.3897	AG	1	0.2401	CT	1	0.2349	TT	2	-1.0828	CC	2	-0.5902
1	1	55	173.5	66.3	22	1	600	2	NA	NA	NA	2.418301291	3.6	96	2.952	82.19954649	82	3.9758	CC	0	0.4585	AG	1	0.3897	AG	1	0.2401	TT	0	0.2349	TT	2	-1.0828	CC	2	-0.5902
1	1	55	167.3	59.8	21.4	2	350	2	NA	NA	NA	1.867467488	4	110	3.12	93.80295328	78	3.7357	CC	0	0.4585	AG	1	0.3897	GG	0	0.2401	TT	0	0.2349	TT	2	-1.0828	CC	2	-0.5902
2	1	58	158.2	60.9	24.3	0	0	0	NA	NA	NA	1.489958479	2.4	96	2.016	90.93389106	84	4.664	TC	1	0.4585	AG	1	0.3897	GG	0	0.2401	CC	2	0.2349	TT	2	-1.0828	CC	2	-0.5902
1	1	63	164.7	59.7	22	1	800	2	NA	NA	NA	2.086359831	4.1	121	3.28	110.4713444	80	3.5861	CC	0	0.4585	GG	0	0.3897	AG	1	0.2401	TT	0	0.2349	TT	2	-1.0828	CC	2	-0.5902
1	1	41	170.7	84	28.8	2	300	2	NA	NA	NA	2.450249108	3.5	89	3.01	78.55048178	86	4.9272	TT	2	0.4585	AA	2	0.3897	AG	1	0.2401	CT	1	0.2349	TT	2	-1.0828	TC	1	-0.5902
1	1	57	174.1	73.1	24.1	1	1360	2	NA	NA	NA	1.814247596	3.6	98	3.06	88.73368445	85	4.824	TC	1	0.4585	AA	2	0.3897	AG	1	0.2401	TT	0	0.2349	TT	2	-1.0828	CC	2	-0.5902
2	1	58	160.2	58.9	23	0	0	0	NA	NA	NA	0.770852012	2.4	95	2.136	98.06543639	89	3.9706	CC	0	0.4585	AG	1	0.3897	GG	0	0.2401	CT	1	0.2349	TT	2	-1.0828	CC	2	-0.5902
1	1	37	172.4	64.3	21.6	0	0	0	NA	NA	NA	1.846955325	4.5	111	3.465	85.16180743	77	4.4508	CC	0	0.4585	AG	1	0.3897	AA	2	0.2401	CT	1	0.2349	TT	2	-1.0828	CC	2	-0.5902
1	1	39	182.2	72.6	21.86955144	2	570	2	NA	NA	NA	2.252853031	5.6	131	4.648	107.2461065	83	3.9758	CC	0	0.4585	AG	1	0.3897	AG	1	0.2401	TT	0	0.2349	TT	2	-1.0828	CC	2	-0.5902
2	1	62	157.4	54.1	21.8	1	760	2	NA	NA	NA	1.149219113	2.2	89	1.782	85.96809628	81	4.4456	CC	0	0.4585	AG	1	0.3897	AG	1	0.2401	CC	2	0.2349	TT	2	-1.0828	CC	2	-0.5902
2	1	42	155.3	43.9	18.2	0	0	0	NA	NA	NA	2.292256071	2.7	99	2.349	92.45859463	87	4.6004	CC	0	0.4585	AA	2	0.3897	AG	1	0.2401	CT	1	0.2349	TT	2	-1.0828	CC	2	-0.5902
2	1	38	157.5	55.2	22.3	0	0	0	NA	NA	NA	0.799340549	3.1	109	2.697	102.8963415	87	3.3856	CC	0	0.4585	AG	1	0.3897	AG	1	0.2401	TT	0	0.2349	TT	2	-1.0828	TC	1	-0.5902
2	1	37	154.5	54	22.62230182	0	0	0	NA	NA	NA	3.096910013	2.4	86	2.04	77.51937984	85	3.9758	CC	0	0.4585	AG	1	0.3897	AG	1	0.2401	TT	0	0.2349	TT	2	-1.0828	CC	2	-0.5902
2	1	45	166.1	69.9	25.33599186	0	0	0	NA	NA	NA	3.041392685	3.2	112	2.56	97.77376655	80	4.738	TT	2	0.4585	GG	0	0.3897	AG	1	0.2401	CT	1	0.2349	TT	2	-1.0828	CC	2	-0.5902
2	1	37	160.3	42.2	16.4	0	0	0	NA	NA	NA	1.759667845	2.6	91	2.366	88.63938543	91	4.4343	TC	1	0.4585	AG	1	0.3897	AG	1	0.2401	TT	0	0.2349	TT	2	-1.0828	CC	2	-0.5902
2	1	34	157.5	50.3	20.3	0	0	0	NA	NA	NA	1.768638101	3.3	114	2.64	95.87020649	80	4.3603	CC	0	0.4585	AA	2	0.3897	GG	0	0.2401	CT	1	0.2349	TT	2	-1.0828	CC	2	-0.5902
2	1	59	151.4	50.6	22.0749011	0	0	0	NA	NA	NA	1.356025857	1.8	76	1.242	64.10888648	69	3.8262	CC	0	0.4585	GG	0	0.3897	AA	2	0.2401	TT	0	0.2349	TT	2	-1.0828	CC	2	-0.5902
2	1	57	157.1	58.4	23.7	0	0	0	NA	NA	NA	2.582063363	2.1	84	1.701	77.37119971	81	3.2308	CC	0	0.4585	GG	0	0.3897	AG	1	0.2401	CT	1	0.2349	TT	2	-1.0828	TC	1	-0.5902
2	1	60	166.5	61	22	0	0	0	NA	NA	NA	1.836324116	3.5	133	2.695	115.4833191	77	3.5809	CC	0	0.4585	GG	0	0.3897	GG	0	0.2401	CT	1	0.2349	TT	2	-1.0828	CC	2	-0.5902
1	1	60	161	61.2	23.6	2	1200	2	NA	NA	NA	1.556302501	2.7	81	2.052	71.47719537	76	3.9706	CC	0	0.4585	AG	1	0.3897	GG	0	0.2401	CT	1	0.2349	TT	2	-1.0828	CC	2	-0.5902
2	1	60	152.5	59.4	25.5	0	0	0	NA	NA	NA	0.698970004	2.7	112	2.268	113.3004926	84	4.8353	CC	0	0.4585	AA	2	0.3897	AG	1	0.2401	CC	2	0.2349	TT	2	-1.0828	CC	2	-0.5902
1	1	60	161.5	64.4	24.7	1	25	1	NA	NA	NA	2.089905111	3.3	97	3.003	101.488498	91	3.9758	CC	0	0.4585	AG	1	0.3897	AG	1	0.2401	TT	0	0.2349	TT	2	-1.0828	CC	2	-0.5902
2	1	53	159.2	63.8	25.2	2	120	1	NA	NA	NA	1.523746467	3.2	124	2.656	115.8102428	83	4.0446	TC	1	0.4585	GG	0	0.3897	AG	1	0.2401	TT	0	0.2349	TT	2	-1.0828	CC	2	-0.5902
2	1	49	164.6	84	31.00413536	0	0	0	NA	NA	NA	1.743509765	2.6	92	2.496	98.49499645	96	4.738	TT	2	0.4585	GG	0	0.3897	AG	1	0.2401	CT	1	0.2349	TT	2	-1.0828	CC	2	-0.5902
2	1	44	157.2	63	25.49385234	0	0	0	NA	NA	NA	2.369215857	2.6	96	2.236	88.51693892	86	3.346	CC	0	0.4585	GG	0	0.3897	GG	0	0.2401	TT	0	0.2349	TT	2	-1.0828	CC	2	-0.5902
2	1	40	161.1	54	20.8	0	0	0	NA	NA	NA	2.004321374	3.4	118	3.128	116.576414	92	3.821	CC	0	0.4585	GG	0	0.3897	AG	1	0.2401	CT	1	0.2349	TT	2	-1.0828	CC	2	-0.5902
2	1	47	164.9	53.2	19.6	2	130	1	NA	NA	NA	1.761175813	2.7	97	2.295	88.84425216	85	3.8158	CC	0	0.4585	GG	0	0.3897	GG	0	0.2401	CC	2	0.2349	TT	2	-1.0828	CC	2	-0.5902
1	1	37	181.5	78.8	23.9	0	0	0	NA	NA	NA	1.5774918	4.8	113	4.752	111.1111111	99	4.2107	CC	0	0.4585	AG	1	0.3897	AG	1	0.2401	CT	1	0.2349	TT	2	-1.0828	CC	2	-0.5902
1	1	65	163.2	63.2	23.7	1	1000	2	NA	NA	NA	2.440909082	3	91	2.49	86.89003198	83	4.6692	TC	1	0.4585	AG	1	0.3897	AG	1	0.2401	CT	1	0.2349	TT	2	-1.0828	CC	2	-0.5902
2	1	56	156.7	48.8	19.9	0	0	0	NA	NA	NA	1.507855872	2.1	85	2.037	95.00542888	97	4.4343	TC	1	0.4585	AG	1	0.3897	AG	1	0.2401	TT	0	0.2349	TT	2	-1.0828	CC	2	-0.5902
1	1	51	172.9	67.4	22.5	1	720	2	NA	NA	NA	2.025305865	4.2	110	3.36	91.20053062	80	3.1279	CC	0	0.4585	AG	1	0.3897	AG	1	0.2401	CT	1	0.2349	CT	1	-1.0828	CC	2	-0.5902
1	1	57	168.3	62.1	21.9	2	1400	2	NA	NA	NA	2.29666519	3.3	92	2.805	85.24111057	85	3.4709	CC	0	0.4585	GG	0	0.3897	AA	2	0.2401	CT	1	0.2349	TT	2	-1.0828	TC	1	-0.5902
2	1	59	153.4	52.8	22.4	1	150	1	NA	NA	NA	2.549003262	2.9	119	2.349	111.0145767	81	3.9758	CC	0	0.4585	AG	1	0.3897	AG	1	0.2401	TT	0	0.2349	TT	2	-1.0828	CC	2	-0.5902
2	1	40	164.8	59.3	21.8	0	0	0	NA	NA	NA	0.698970004	3.3	112	2.838	102.1674086	86	3.5861	CC	0	0.4585	GG	0	0.3897	AG	1	0.2401	TT	0	0.2349	TT	2	-1.0828	CC	2	-0.5902
1	1	72	162.9	57.4	21.63065765	0	0	0	NA	NA	NA	1.686636269	NA	NA	NA	NA	NA	4.4456	CC	0	0.4585	AG	1	0.3897	AG	1	0.2401	CC	2	0.2349	TT	2	-1.0828	CC	2	-0.5902
1	1	60	164.8	58.5	21.5	0	0	0	NA	NA	NA	2.255272505	4.2	121	3.024	97.56732145	72	3.5176	CC	0	0.4585	AA	2	0.3897	AG	1	0.2401	CT	1	0.2349	CT	1	-1.0828	CC	2	-0.5902
1	1	56	165.1	64	23.5	1	500	2	NA	NA	NA	0.857332496	4	113	3.36	106.3297473	84	4.2107	CC	0	0.4585	AG	1	0.3897	AG	1	0.2401	CT	1	0.2349	TT	2	-1.0828	CC	2	-0.5902
2	1	52	157.3	48.1	19.4	0	0	0	NA	NA	NA	1.372912003	2.6	99	2.054	86.5201592	79	3.346	CC	0	0.4585	GG	0	0.3897	GG	0	0.2401	TT	0	0.2349	TT	2	-1.0828	CC	2	-0.5902
1	1	46	159.1	62.8	24.8	2	520	2	NA	NA	NA	2.78604121	3	84	2.37	73.58351729	79	3.7058	CC	0	0.4585	GG	0	0.3897	AA	2	0.2401	CC	2	0.2349	TT	2	-1.0828	TC	1	-0.5902
1	1	45	174.8	88	28.80048594	2	600	2	NA	NA	NA	1.245512668	3.8	96	2.584	67.44837605	68	5.0589	TC	1	0.4585	AA	2	0.3897	AG	1	0.2401	CT	1	0.2349	TT	2	-1.0828	CC	2	-0.5902
2	1	45	164	59.3	22	0	0	0	NA	NA	NA	1.243038049	2.6	93	2.158	84.19441255	83	4.0559	CC	0	0.4585	GG	0	0.3897	AG	1	0.2401	CC	2	0.2349	TT	2	-1.0828	CC	2	-0.5902
2	1	45	156.7	58.8	23.9463504	0	0	0	NA	NA	NA	1.795880017	2.7	99	2.349	93.78567933	87	4.7545	TC	1	0.4585	GG	0	0.3897	AA	2	0.2401	CC	2	0.2349	TT	2	-1.0828	CC	2	-0.5902
2	1	51	167.9	74.7	26.5	0	0	0	NA	NA	NA	2.120573931	3.7	131	2.886	112.9811438	78	4.4456	CC	0	0.4585	AG	1	0.3897	AG	1	0.2401	CC	2	0.2349	TT	2	-1.0828	CC	2	-0.5902
2	1	38	160.8	56.4	21.8125789	0	0	0	NA	NA	NA	2.5289167	2.9	99	2.465	89.00096418	85	4.2107	CC	0	0.4585	AG	1	0.3897	AG	1	0.2401	CT	1	0.2349	TT	2	-1.0828	CC	2	-0.5902
2	1	62	154.3	49.2	20.7	0	0	0	NA	NA	NA	1.969415912	2.7	112	2.241	108.6097946	83	5.0589	TC	1	0.4585	AA	2	0.3897	AG	1	0.2401	CT	1	0.2349	TT	2	-1.0828	CC	2	-0.5902
2	1	67	154.3	62.7	26.3	0	0	0	NA	NA	NA	1.442479769	2.7	115	2.106	109.6262268	78	3.9706	CC	0	0.4585	AG	1	0.3897	GG	0	0.2401	CT	1	0.2349	TT	2	-1.0828	CC	2	-0.5902
2	1	34	159.4	46.7	18.4	0	0	0	NA	NA	NA	1.848189117	2.8	95	2.296	83.52095287	82	4.1254	CC	0	0.4585	AA	2	0.3897	GG	0	0.2401	TT	0	0.2349	TT	2	-1.0828	CC	2	-0.5902
2	1	70	149.4	44.5	19.9	0	0	0	NA	NA	NA	1.603144373	2.3	106	2.3	132.0473074	100	3.8262	CC	0	0.4585	GG	0	0.3897	AA	2	0.2401	TT	0	0.2349	TT	2	-1.0828	CC	2	-0.5902
2	1	63	161	52.7	20.33100575	0	0	0	NA	NA	NA	0.698970004	2.5	100	2.1	97.62900976	84	4.5144	TC	1	0.4585	GG	0	0.3897	AG	1	0.2401	CC	2	0.2349	TT	2	-1.0828	CC	2	-0.5902
2	1	34	153.4	54.7	23.2	0	0	0	NA	NA	NA	2.29666519	3.5	124	3.08	118.2393775	88	4.6004	CC	0	0.4585	AA	2	0.3897	AG	1	0.2401	CT	1	0.2349	TT	2	-1.0828	CC	2	-0.5902
1	1	44	166.4	80	28.89238166	1	800	2	NA	NA	NA	2.852479994	4	106	3.4	94.96145682	85	4.4508	CC	0	0.4585	AG	1	0.3897	AA	2	0.2401	CT	1	0.2349	TT	2	-1.0828	CC	2	-0.5902
1	1	62	170	73	25.3	0	0	0	NA	NA	NA	2.850646235	4.4	125	3.828	118.5277604	87	4.6056	CC	0	0.4585	AA	2	0.3897	AA	2	0.2401	TT	0	0.2349	TT	2	-1.0828	CC	2	-0.5902
2	1	40	158.8	41.5	16.45686477	2	200	1	NA	NA	NA	2.531478917	3.3	117	3.003	115.0042168	91	3.5861	CC	0	0.4585	GG	0	0.3897	AG	1	0.2401	TT	0	0.2349	TT	2	-1.0828	CC	2	-0.5902
1	1	34	179.1	82.3	25.7	0	0	0	NA	NA	NA	1.565847819	5	117	3.8	88.01185844	76	4.2743	TC	1	0.4585	GG	0	0.3897	GG	0	0.2401	CC	2	0.2349	TT	2	-1.0828	CC	2	-0.5902
2	1	51	158.5	53.8	21.4	0	0	0	NA	NA	NA	2.426511261	2.7	104	2.241	97.45762712	83	3.5809	CC	0	0.4585	GG	0	0.3897	GG	0	0.2401	CT	1	0.2349	TT	2	-1.0828	CC	2	-0.5902
2	1	53	148	40.6	18.5	0	0	0	NA	NA	NA	1.428134794	2.1	86	2.1	100.7194245	100	3.8045	TC	1	0.4585	GG	0	0.3897	GG	0	0.2401	TT	0	0.2349	TT	2	-1.0828	CC	2	-0.5902
2	1	68	150.8	56.5	24.8	0	0	0	NA	NA	NA	2.064457989	2.4	107	1.968	110.0957833	82	3.8441	TC	1	0.4585	AG	1	0.3897	AG	1	0.2401	TT	0	0.2349	TT	2	-1.0828	TC	1	-0.5902
2	1	42	158.3	43.5	17.35910888	0	0	0	NA	NA	NA	1.661812686	2.1	74	1.722	66.5726817	82	4.0611	CC	0	0.4585	GG	0	0.3897	AA	2	0.2401	CT	1	0.2349	TT	2	-1.0828	CC	2	-0.5902
2	1	36	157.1	48.4	19.6	0	0	0	NA	NA	NA	0.748188027	2.5	88	2.325	86.4921781	93	4.2055	CC	0	0.4585	AG	1	0.3897	GG	0	0.2401	CC	2	0.2349	TT	2	-1.0828	CC	2	-0.5902
2	1	36	152.4	38.3	16.5	0	0	0	NA	NA	NA	1.606381365	2.8	100	2.296	89.99139213	82	3.7357	CC	0	0.4585	AG	1	0.3897	GG	0	0.2401	TT	0	0.2349	TT	2	-1.0828	CC	2	-0.5902
2	1	55	160.4	56.8	22.1	0	0	0	NA	NA	NA	1.718501689	3.5	133	2.8	121.0130521	80	4.7545	TC	1	0.4585	GG	0	0.3897	AA	2	0.2401	CC	2	0.2349	TT	2	-1.0828	CC	2	-0.5902
1	1	47	173.9	64.4	21.3	2	270	2	NA	NA	NA	2.31386722	3.9	99	3.393	90.27187766	87	4.2795	TC	1	0.4585	GG	0	0.3897	AG	1	0.2401	CT	1	0.2349	TT	2	-1.0828	CC	2	-0.5902
1	1	42	182.7	85.3	25.55476764	0	0	0	NA	NA	NA	3.103803721	4.3	103	3.655	87.61129002	85	3.5861	CC	0	0.4585	GG	0	0.3897	AG	1	0.2401	TT	0	0.2349	TT	2	-1.0828	CC	2	-0.5902
1	1	42	173.3	75.3	25.1	1	480	2	NA	NA	NA	2.711807229	4.4	110	3.52	90.09472817	80	3.6153	CC	0	0.4585	AG	1	0.3897	GG	0	0.2401	CC	2	0.2349	TT	2	-1.0828	TC	1	-0.5902
1	1	39	168.5	62.3	21.9	2	600	2	NA	NA	NA	2.346352974	4.1	104	3.198	84.29926238	78	4.0559	CC	0	0.4585	GG	0	0.3897	AG	1	0.2401	CC	2	0.2349	TT	2	-1.0828	CC	2	-0.5902
1	1	38	164.6	70.4	26	2	360	2	NA	NA	NA	2.604226053	4.7	121	4.042	108.5894234	86	3.2827	CC	0	0.4585	AA	2	0.3897	AG	1	0.2401	TT	0	0.2349	CT	1	-1.0828	CC	2	-0.5902
1	1	38	169.1	58.9	20.6	2	360	2	NA	NA	NA	1.964730921	4.1	104	3.403	88.41273143	83	4.0446	TC	1	0.4585	GG	0	0.3897	AG	1	0.2401	TT	0	0.2349	TT	2	-1.0828	CC	2	-0.5902
1	1	35	173.7	73.7	24.4	2	480	2	NA	NA	NA	1.278753601	5.2	126	4.16	102.5590936	80	4.1254	CC	0	0.4585	AA	2	0.3897	GG	0	0.2401	TT	0	0.2349	TT	2	-1.0828	CC	2	-0.5902
2	1	34	163.4	51.5	19.28870738	2	200	1	NA	NA	NA	2.756636108	2.8	92	2.268	77.41572243	81	3.4492	TC	1	0.4585	GG	0	0.3897	GG	0	0.2401	CT	1	0.2349	TT	2	-1.0828	TC	1	-0.5902
2	1	46	164.1	50.9	18.90168931	0	0	0	NA	NA	NA	1.678518379	2.1	75	1.869	73.26854851	89	4.3603	CC	0	0.4585	AA	2	0.3897	GG	0	0.2401	CT	1	0.2349	TT	2	-1.0828	CC	2	-0.5902
1	1	36	174.7	73.3	24	0	0	0	NA	NA	NA	1.136720567	4.5	110	3.87	95.0477676	86	4.0394	TC	1	0.4585	GG	0	0.3897	GG	0	0.2401	CT	1	0.2349	TT	2	-1.0828	CC	2	-0.5902
1	1	38	172.8	68.1	22.8	0	0	0	NA	NA	NA	1.049218023	4.2	104	3.528	87.96622097	84	4.9093	TC	1	0.4585	AG	1	0.3897	AA	2	0.2401	CT	1	0.2349	TT	2	-1.0828	CC	2	-0.5902
1	1	55	168.1	80.4	28.5	0	0	0	NA	NA	NA	0.892094603	3	83	2.52	74.99400048	84	4.4508	CC	0	0.4585	AG	1	0.3897	AA	2	0.2401	CT	1	0.2349	TT	2	-1.0828	CC	2	-0.5902
1	1	29	175.5	98.9	32.1	2	240	2	NA	NA	NA	2.683047038	4.4	103	3.96	92.42144177	90	5.299	TC	1	0.4585	AA	2	0.3897	AA	2	0.2401	CT	1	0.2349	TT	2	-1.0828	CC	2	-0.5902
1	1	57	177.3	73	23.22230843	1	600	2	NA	NA	NA	1.854913022	3.7	97	3.663	99.75615163	99	3.3856	CC	0	0.4585	AG	1	0.3897	AG	1	0.2401	TT	0	0.2349	TT	2	-1.0828	TC	1	-0.5902
1	1	44	174.3	58.8	19.4	0	0	0	NA	NA	NA	1.424881637	4.3	107	4.085	103.4982405	95	3.9758	CC	0	0.4585	AG	1	0.3897	AG	1	0.2401	TT	0	0.2349	TT	2	-1.0828	CC	2	-0.5902
2	1	58	161	54.6	21.06400216	0	0	0	NA	NA	NA	1.511883361	1.8	72	0.936	44.2282176	52	3.5861	CC	0	0.4585	GG	0	0.3897	AG	1	0.2401	TT	0	0.2349	TT	2	-1.0828	CC	2	-0.5902
2	1	64	155.1	59.4	24.69237417	1	300	2	NA	NA	NA	1.45484486	1.8	77	1.476	75.030012	82	4.2159	CC	0	0.4585	AG	1	0.3897	AA	2	0.2401	TT	0	0.2349	TT	2	-1.0828	CC	2	-0.5902
1	1	67	159.2	68.1	26.9	0	0	0	NA	NA	NA	1.911690159	2.8	86	2.268	82.17540714	81	4.2055	CC	0	0.4585	AG	1	0.3897	GG	0	0.2401	CC	2	0.2349	TT	2	-1.0828	CC	2	-0.5902
1	1	66	180.4	76.8	23.6	1	640	2	NA	NA	NA	1.934498451	3.8	104	2.964	86.49521393	78	3.9706	CC	0	0.4585	AG	1	0.3897	GG	0	0.2401	CT	1	0.2349	TT	2	-1.0828	CC	2	-0.5902
1	1	51	169.7	76.5	26.56426173	1	520	2	NA	NA	NA	1.311753861	4.5	122	3.015	88.49052295	67	4.3655	CC	0	0.4585	AA	2	0.3897	AG	1	0.2401	TT	0	0.2349	TT	2	-1.0828	CC	2	-0.5902
1	1	43	170.2	69.3	23.9	0	0	0	NA	NA	NA	0.698970004	3.6	93	3.024	80.10253124	84	3.5861	CC	0	0.4585	GG	0	0.3897	AG	1	0.2401	TT	0	0.2349	TT	2	-1.0828	CC	2	-0.5902
1	1	51	165	62	22.8	0	0	0	NA	NA	NA	1.037426498	3.7	102	2.849	83.98320336	77	5.0589	TC	1	0.4585	AA	2	0.3897	AG	1	0.2401	CT	1	0.2349	TT	2	-1.0828	CC	2	-0.5902
1	1	47	168.8	72.4	25.4	0	0	0	NA	NA	NA	0.698970004	4	105	3.36	92.10673216	84	4.6692	TC	1	0.4585	AG	1	0.3897	AG	1	0.2401	CT	1	0.2349	TT	2	-1.0828	CC	2	-0.5902
1	1	54	168.3	82	28.9	1	560	2	NA	NA	NA	1.257678575	2.9	80	2.407	71.24198528	83	4.6004	CC	0	0.4585	AA	2	0.3897	AG	1	0.2401	CT	1	0.2349	TT	2	-1.0828	CC	2	-0.5902
1	1	57	175.1	65.6	21.39594866	0	0	0	NA	NA	NA	2.423245874	3.1	82	2.604	73.66273799	84	3.8554	CC	0	0.4585	AG	1	0.3897	AG	1	0.2401	CC	2	0.2349	TT	2	-1.0828	TC	1	-0.5902
2	1	47	158.8	55.7	22.1	0	0	0	NA	NA	NA	1.252853031	2.4	90	1.752	73.33170374	73	3.7577	CC	0	0.4585	AA	2	0.3897	AA	2	0.2401	CT	1	0.2349	CT	1	-1.0828	CC	2	-0.5902
1	1	45	167.3	62.8	22.4	0	0	0	NA	NA	NA	1.10720997	3.7	97	3.182	89.26578889	86	4.738	TT	2	0.4585	GG	0	0.3897	AG	1	0.2401	CT	1	0.2349	TT	2	-1.0828	CC	2	-0.5902
1	1	64	171.6	69.9	23.7	1	200	1	NA	NA	NA	1.411619706	4.3	121	3.698	112.2334456	86	3.5861	CC	0	0.4585	GG	0	0.3897	AG	1	0.2401	TT	0	0.2349	TT	2	-1.0828	CC	2	-0.5902
1	1	54	168.7	65.7	23.1	2	680	2	NA	NA	NA	2.264817823	3.3	92	2.772	82.76188224	84	3.1455	CC	0	0.4585	AG	1	0.3897	GG	0	0.2401	TT	0	0.2349	TT	2	-1.0828	TC	1	-0.5902
1	1	52	172.6	63	21.1	2	640	2	NA	NA	NA	2.359835482	3.5	92	2.87	78.22103028	82	3.6841	TC	1	0.4585	GG	0	0.3897	GG	0	0.2401	CC	2	0.2349	TT	2	-1.0828	TC	1	-0.5902
1	1	48	178.6	74.2	23.3	0	0	0	NA	NA	NA	1.484299839	4	102	3.4	87.00992937	85	3.4657	CC	0	0.4585	GG	0	0.3897	AG	1	0.2401	CC	2	0.2349	TT	2	-1.0828	TC	1	-0.5902
2	1	57	156.7	64.4	26.2	0	0	0	NA	NA	NA	1.737987326	2.7	108	2.268	105.0996162	84	4.6056	CC	0	0.4585	AA	2	0.3897	AA	2	0.2401	TT	0	0.2349	TT	2	-1.0828	CC	2	-0.5902
1	1	55	163.7	61	22.8	0	0	0	NA	NA	NA	2.434568904	3	85	2.43	75.58578987	81	3.4492	TC	1	0.4585	GG	0	0.3897	GG	0	0.2401	CT	1	0.2349	TT	2	-1.0828	TC	1	-0.5902
1	1	55	163.8	61.5	22.9	0	0	0	NA	NA	NA	1.338456494	4.4	124	3.784	116.3961243	86	3.821	CC	0	0.4585	GG	0	0.3897	AG	1	0.2401	CT	1	0.2349	TT	2	-1.0828	CC	2	-0.5902
1	1	55	169.2	71.9	25.1	1	620	2	NA	NA	NA	1.423245874	3.6	98	2.808	83.00723349	78	5.1277	TT	2	0.4585	AG	1	0.3897	AG	1	0.2401	CT	1	0.2349	TT	2	-1.0828	CC	2	-0.5902
1	1	45	164.9	60.7	22.3	0	0	0	NA	NA	NA	1.781036939	4.2	114	3.57	102.9041848	85	5.0589	TC	1	0.4585	AA	2	0.3897	AG	1	0.2401	CT	1	0.2349	TT	2	-1.0828	CC	2	-0.5902
1	1	37	173.7	63.4	21	0	0	0	NA	NA	NA	1.444044796	4.6	112	4.002	99.02951079	87	4.2795	TC	1	0.4585	GG	0	0.3897	AG	1	0.2401	CT	1	0.2349	TT	2	-1.0828	CC	2	-0.5902
1	1	37	176.6	74.2	23.7915374	1	200	1	NA	NA	NA	2.340444115	4	97	3.24	79.64089198	81	2.7558	CC	0	0.4585	GG	0	0.3897	GG	0	0.2401	TT	0	0.2349	TT	2	-1.0828	TC	1	-0.5902
2	1	51	155.1	62.6	26	0	0	0	NA	NA	NA	1.701567985	2.6	102	2.08	91.89567653	80	4.8188	TC	1	0.4585	AA	2	0.3897	GG	0	0.2401	CT	1	0.2349	TT	2	-1.0828	CC	2	-0.5902
1	1	42	167.7	56.2	20	0	0	0	NA	NA	NA	1.041392685	3.8	99	2.736	73.30582103	72	4.4343	TC	1	0.4585	AG	1	0.3897	AG	1	0.2401	TT	0	0.2349	TT	2	-1.0828	CC	2	-0.5902
1	1	41	177.4	76.5	24.3	1	300	2	NA	NA	NA	2.298853076	4.2	102	3.57	86.1984041	85	3.5861	CC	0	0.4585	GG	0	0.3897	AG	1	0.2401	TT	0	0.2349	TT	2	-1.0828	CC	2	-0.5902
2	1	57	147.3	51.6	23.8	0	0	0	NA	NA	NA	2.592176757	2.2	91	1.826	90.83568833	83	4.3655	CC	0	0.4585	AA	2	0.3897	AG	1	0.2401	TT	0	0.2349	TT	2	-1.0828	CC	2	-0.5902
1	1	65	152.7	44.9	19.3	0	0	0	NA	NA	NA	2.146128036	3	97	2.19	88.02816901	73	4.2107	CC	0	0.4585	AG	1	0.3897	AG	1	0.2401	CT	1	0.2349	TT	2	-1.0828	CC	2	-0.5902
1	1	36	176.4	75.7	24.3	0	0	0	NA	NA	NA	1.424881637	4.5	107	3.645	86.44702718	81	3.821	CC	0	0.4585	GG	0	0.3897	AG	1	0.2401	CT	1	0.2349	TT	2	-1.0828	CC	2	-0.5902
1	1	55	177	74.4	23.74796514	0	0	0	NA	NA	NA	3.049218023	3.5	92	2.905	79.36507937	83	3.6205	CC	0	0.4585	AG	1	0.3897	AG	1	0.2401	CT	1	0.2349	TT	2	-1.0828	TC	1	-0.5902
2	1	49	161.8	56.5	21.6	0	0	0	NA	NA	NA	2.133538908	2.8	103	2.296	92.86925624	82	3.5011	TC	1	0.4585	AA	2	0.3897	GG	0	0.2401	TT	0	0.2349	CT	1	-1.0828	CC	2	-0.5902
2	1	47	150.4	51.3	22.7	0	0	0	NA	NA	NA	0.84509804	2.9	112	2.291	101.3305137	79	4.0611	CC	0	0.4585	GG	0	0.3897	AA	2	0.2401	CT	1	0.2349	TT	2	-1.0828	CC	2	-0.5902
2	1	51	152.9	54.1	23.1	0	0	0	NA	NA	NA	1.749736316	2.3	92	1.955	89.41344778	85	3.5809	CC	0	0.4585	GG	0	0.3897	GG	0	0.2401	CT	1	0.2349	TT	2	-1.0828	CC	2	-0.5902
2	1	37	152.4	49.3	21.22643134	0	0	0	NA	NA	NA	2.225309282	2.8	102	2.492	98.6660352	89	3.9758	CC	0	0.4585	AG	1	0.3897	AG	1	0.2401	TT	0	0.2349	TT	2	-1.0828	CC	2	-0.5902
2	1	40	153.6	54.1	22.93056912	0	0	0	NA	NA	NA	1.324282455	2.9	105	2.755	108.2511427	95	3.821	CC	0	0.4585	GG	0	0.3897	AG	1	0.2401	CT	1	0.2349	TT	2	-1.0828	CC	2	-0.5902
1	1	66	169.2	69.2	24.17159879	1	450	2	NA	NA	NA	1.656098202	3.6	104	2.448	78.29831659	68	4.2107	CC	0	0.4585	AG	1	0.3897	AG	1	0.2401	CT	1	0.2349	TT	2	-1.0828	CC	2	-0.5902
2	1	40	151.3	46.5	20.3	0	0	0	NA	NA	NA	1.120573931	2.3	86	1.955	81.84645605	85	3.8389	TC	1	0.4585	AG	1	0.3897	GG	0	0.2401	CT	1	0.2349	TT	2	-1.0828	TC	1	-0.5902
1	1	53	183	72.2	21.6	1	20	1	NA	NA	NA	2.357934847	4.5	113	3.6	91.69638309	80	3.6893	TC	1	0.4585	GG	0	0.3897	AG	1	0.2401	CT	1	0.2349	TT	2	-1.0828	TC	1	-0.5902
1	1	33	166.4	67.2	24.3	0	0	0	NA	NA	NA	0.944482672	3.9	99	3.432	90.01131571	88	4.554	TC	1	0.4585	AG	1	0.3897	AA	2	0.2401	CC	2	0.2349	TT	2	-1.0828	TC	1	-0.5902
2	1	48	163.8	52	19.4	0	0	0	NA	NA	NA	1.463892989	3.5	127	3.08	121.9224416	88	2.5429	CC	0	0.4585	AG	1	0.3897	AA	2	0.2401	TT	0	0.2349	CT	1	-1.0828	TC	1	-0.5902
2	1	49	152.6	60	25.8	0	0	0	NA	NA	NA	1.910624405	2.7	106	2.133	96.73731422	79	4.0611	CC	0	0.4585	GG	0	0.3897	AA	2	0.2401	CT	1	0.2349	TT	2	-1.0828	CC	2	-0.5902
2	1	43	168.1	59.2	20.9	0	0	0	NA	NA	NA	1.868056362	4	137	3.4	123.7623762	85	4.2107	CC	0	0.4585	AG	1	0.3897	AG	1	0.2401	CT	1	0.2349	TT	2	-1.0828	CC	2	-0.5902
2	1	37	157	69.8	28.31757881	0	0	0	NA	NA	NA	1.484299839	2.6	92	1.976	75.90132827	76	4.4508	CC	0	0.4585	AG	1	0.3897	AA	2	0.2401	CT	1	0.2349	TT	2	-1.0828	CC	2	-0.5902
2	1	36	163.3	49.5	18.6	0	0	0	NA	NA	NA	2.447158031	2.7	92	2.268	82.27214194	84	4.6004	CC	0	0.4585	AA	2	0.3897	AG	1	0.2401	CT	1	0.2349	TT	2	-1.0828	CC	2	-0.5902
2	1	43	153	48.5	20.7	0	0	0	NA	NA	NA	2.217483944	2.7	102	2.241	95.23809524	83	3.3463	TC	1	0.4585	AG	1	0.3897	GG	0	0.2401	CT	1	0.2349	CT	1	-1.0828	CC	2	-0.5902
1	1	40	176.1	62	20	0	0	0	NA	NA	NA	1.250420002	4.3	105	3.354	81.65083135	78	4.3603	CC	0	0.4585	AA	2	0.3897	GG	0	0.2401	CT	1	0.2349	TT	2	-1.0828	CC	2	-0.5902
2	1	42	160.4	58.5	22.73773173	2	200	1	NA	NA	NA	2.318063335	3	105	2.46	92.31479345	82	3.821	CC	0	0.4585	GG	0	0.3897	AG	1	0.2401	CT	1	0.2349	TT	2	-1.0828	CC	2	-0.5902
2	1	36	154.9	82.9	34.6	0	0	0	NA	NA	NA	2.10720997	3.5	126	3.08	118.7375517	88	3.7357	CC	0	0.4585	AG	1	0.3897	GG	0	0.2401	TT	0	0.2349	TT	2	-1.0828	CC	2	-0.5902
1	1	56	182.6	79.2	23.8	2	720	2	NA	NA	NA	1.991669007	4.1	105	3.075	80.99069913	75	3.821	CC	0	0.4585	GG	0	0.3897	AG	1	0.2401	CT	1	0.2349	TT	2	-1.0828	CC	2	-0.5902
1	1	64	158.3	61.4	24.5	2	2000	2	NA	NA	NA	1.474216264	3.1	95	2.325	84.2861331	75	4.4343	TC	1	0.4585	AG	1	0.3897	AG	1	0.2401	TT	0	0.2349	TT	2	-1.0828	CC	2	-0.5902
1	1	49	167	68.5	24.6	0	0	0	NA	NA	NA	2.136720567	3.1	83	2.263	63.54708261	73	3.6893	TC	1	0.4585	GG	0	0.3897	AG	1	0.2401	CT	1	0.2349	TT	2	-1.0828	TC	1	-0.5902
1	1	47	172.9	94.4	31.6	1	600	2	NA	NA	NA	2.292256071	4.1	106	3.567	96.50439631	87	4.4508	CC	0	0.4585	AG	1	0.3897	AA	2	0.2401	CT	1	0.2349	TT	2	-1.0828	CC	2	-0.5902
1	1	53	172.9	80.7	26.99501345	1	30	1	NA	NA	NA	1.204119983	2.9	77	2.523	70.17740849	87	4.4508	CC	0	0.4585	AG	1	0.3897	AA	2	0.2401	CT	1	0.2349	TT	2	-1.0828	CC	2	-0.5902
1	1	62	167.7	63.1	22.43691972	2	840	2	NA	NA	NA	1.835690571	3.3	94	2.244	70.44057377	68	4.4343	TC	1	0.4585	AG	1	0.3897	AG	1	0.2401	TT	0	0.2349	TT	2	-1.0828	CC	2	-0.5902
1	1	47	165.2	70.9	26	2	50	1	NA	NA	NA	1.563481085	3.8	103	3.306	95.56353527	87	3.5861	CC	0	0.4585	GG	0	0.3897	AG	1	0.2401	TT	0	0.2349	TT	2	-1.0828	CC	2	-0.5902
1	1	54	174.4	72.2	23.73800606	1	690	2	NA	NA	NA	1.123851641	3.6	95	3.096	86.3894772	86	3.7701	CC	0	0.4585	AA	2	0.3897	GG	0	0.2401	CT	1	0.2349	TT	2	-1.0828	TC	1	-0.5902
1	1	40	163.1	53.5	20.1	2	200	1	NA	NA	NA	2.301029996	4	107	3.32	92.34385494	83	3.8262	CC	0	0.4585	GG	0	0.3897	AA	2	0.2401	TT	0	0.2349	TT	2	-1.0828	CC	2	-0.5902
1	1	47	169.9	82.1	28.4	1	200	1	NA	NA	NA	1.897077003	4.5	118	3.78	104.9028269	84	4.0611	CC	0	0.4585	GG	0	0.3897	AA	2	0.2401	CT	1	0.2349	TT	2	-1.0828	CC	2	-0.5902
1	1	39	170.7	58.7	20.1	0	0	0	NA	NA	NA	2.170261715	3.8	96	3.23	82.57638315	85	3.5809	CC	0	0.4585	GG	0	0.3897	GG	0	0.2401	CT	1	0.2349	TT	2	-1.0828	CC	2	-0.5902
1	1	43	171.9	81.2	27.5	2	299	2	NA	NA	NA	2.278753601	3.9	99	3.159	84.06893653	81	3.5861	CC	0	0.4585	GG	0	0.3897	AG	1	0.2401	TT	0	0.2349	TT	2	-1.0828	CC	2	-0.5902
2	1	35	156	57.1	23.46318212	0	0	0	NA	NA	NA	2.120573931	3.2	113	2.72	101.6183666	85	4.6692	TC	1	0.4585	AG	1	0.3897	AG	1	0.2401	CT	1	0.2349	TT	2	-1.0828	CC	2	-0.5902
2	1	43	158.5	69.9	27.8	0	0	0	NA	NA	NA	1.767155866	2.8	102	2.436	94.63722397	87	5.1442	TC	1	0.4585	AG	1	0.3897	AA	2	0.2401	CC	2	0.2349	TT	2	-1.0828	CC	2	-0.5902
1	1	35	165.7	55.8	20.32306387	2	300	2	NA	NA	NA	3.235528447	3.3	85	2.673	70.91826014	81	3.1455	CC	0	0.4585	AG	1	0.3897	GG	0	0.2401	TT	0	0.2349	TT	2	-1.0828	TC	1	-0.5902
1	1	52	164.7	61.7	22.7	0	0	0	NA	NA	NA	1.411619706	3.6	101	3.06	94.0762321	85	3.9706	CC	0	0.4585	AG	1	0.3897	GG	0	0.2401	CT	1	0.2349	TT	2	-1.0828	CC	2	-0.5902
1	1	66	164	65	24.1671624	1	1320	2	NA	NA	NA	2.559906625	2.7	83	2.079	72.96733843	77	4.2159	CC	0	0.4585	AG	1	0.3897	AA	2	0.2401	TT	0	0.2349	TT	2	-1.0828	CC	2	-0.5902
2	1	65	143.8	54.6	26.4043129	0	0	0	NA	NA	NA	1.928395852	2.1	96	1.449	86.7754252	69	4.2107	CC	0	0.4585	AG	1	0.3897	AG	1	0.2401	CT	1	0.2349	TT	2	-1.0828	CC	2	-0.5902
1	1	44	174.4	72.6	23.9	2	540	2	NA	NA	NA	1.411619706	4.1	104	3.526	90.47668287	86	4.2159	CC	0	0.4585	AG	1	0.3897	AA	2	0.2401	TT	0	0.2349	TT	2	-1.0828	CC	2	-0.5902
2	1	48	160.5	48.4	18.8	0	0	0	NA	NA	NA	1.530199698	2.6	96	2.236	89.06882591	86	2.7382	CC	0	0.4585	GG	0	0.3897	AG	1	0.2401	CT	1	0.2349	CT	1	-1.0828	CC	2	-0.5902
2	1	50	165.5	86.2	31.47105266	0	0	0	NA	NA	NA	1.519827994	2.8	101	2.38	94.63722397	85	4.0559	CC	0	0.4585	GG	0	0.3897	AG	1	0.2401	CC	2	0.2349	TT	2	-1.0828	CC	2	-0.5902
2	1	56	158	62.2	24.9	0	0	0	NA	NA	NA	1.949877704	3.5	139	2.625	120.5895489	75	3.6205	CC	0	0.4585	AG	1	0.3897	AG	1	0.2401	CT	1	0.2349	TT	2	-1.0828	TC	1	-0.5902
2	1	49	157.1	64.5	26.1	0	0	0	NA	NA	NA	1.517195898	3	112	2.46	101.1292769	82	3.2143	TC	1	0.4585	GG	0	0.3897	GG	0	0.2401	TT	0	0.2349	TT	2	-1.0828	TC	1	-0.5902
2	1	49	153	48.6	20.8	0	0	0	NA	NA	NA	2.193124598	2.8	108	2.212	96.36443276	79	4.2107	CC	0	0.4585	AG	1	0.3897	AG	1	0.2401	CT	1	0.2349	TT	2	-1.0828	CC	2	-0.5902
2	1	44	152.2	58.9	25.4	0	0	0	NA	NA	NA	0.716003344	2.8	105	2.408	101.0356151	86	3.9758	CC	0	0.4585	AG	1	0.3897	AG	1	0.2401	TT	0	0.2349	TT	2	-1.0828	CC	2	-0.5902
2	1	50	153.6	54.7	23.2	0	0	0	NA	NA	NA	0.819543936	2.8	109	2.464	105.5316155	88	4.4508	CC	0	0.4585	AG	1	0.3897	AA	2	0.2401	CT	1	0.2349	TT	2	-1.0828	CC	2	-0.5902
2	1	55	151.4	60.3	26.3	0	0	0	NA	NA	NA	1.650307523	2.6	106	2.158	103.9795822	83	4.8188	TC	1	0.4585	AA	2	0.3897	GG	0	0.2401	CT	1	0.2349	TT	2	-1.0828	CC	2	-0.5902
1	1	35	172.4	79.3	26.7	2	400	2	NA	NA	NA	0.73239376	4.1	101	3.526	88.92401937	86	4.2795	TC	1	0.4585	GG	0	0.3897	AG	1	0.2401	CT	1	0.2349	TT	2	-1.0828	CC	2	-0.5902
2	1	38	165.7	56.5	20.5780127	0	0	0	NA	NA	NA	1.631443769	3	102	2.43	89.1456283	81	3.821	CC	0	0.4585	GG	0	0.3897	AG	1	0.2401	CT	1	0.2349	TT	2	-1.0828	CC	2	-0.5902
1	1	51	164	59.5	22.1	0	0	0	NA	NA	NA	2.206825876	4	110	3.16	93.99636143	79	2.6529	CC	0	0.4585	AG	1	0.3897	GG	0	0.2401	TT	0	0.2349	CT	1	-1.0828	CC	2	-0.5902
2	1	36	161.8	56	21.4	0	0	0	NA	NA	NA	1.389166084	3.8	129	3.42	123.072468	90	3.8045	TC	1	0.4585	GG	0	0.3897	GG	0	0.2401	TT	0	0.2349	TT	2	-1.0828	CC	2	-0.5902
2	1	41	157.8	53.7	21.6	0	0	0	NA	NA	NA	1.324282455	3.2	115	2.528	101.3803322	79	4.2743	TC	1	0.4585	GG	0	0.3897	GG	0	0.2401	CC	2	0.2349	TT	2	-1.0828	CC	2	-0.5902
1	1	54	167.5	63.9	22.8	0	0	0	NA	NA	NA	1.264817823	3.6	100	3.24	98.80239521	90	4.2107	CC	0	0.4585	AG	1	0.3897	AG	1	0.2401	CT	1	0.2349	TT	2	-1.0828	CC	2	-0.5902
2	1	41	156.6	53.7	21.9	0	0	0	NA	NA	NA	1.750508395	2.6	93	2.184	86.67559688	84	4.3603	CC	0	0.4585	AA	2	0.3897	GG	0	0.2401	CT	1	0.2349	TT	2	-1.0828	CC	2	-0.5902
1	1	49	159.7	61.2	23.99615121	0	0	0	NA	NA	NA	2.525044807	3.4	96	2.89	90.64766192	85	3.2652	CC	0	0.4585	AG	1	0.3897	AG	1	0.2401	CC	2	0.2349	TT	2	-1.0828	TT	0	-0.5902
2	1	50	159.9	62.2	24.3	0	0	0	NA	NA	NA	2.292256071	2.9	108	2.32	95.32493369	80	3.4544	TC	1	0.4585	GG	0	0.3897	AG	1	0.2401	TT	0	0.2349	TT	2	-1.0828	TC	1	-0.5902
2	1	50	155.7	53.8	22.1924398	0	0	0	NA	NA	NA	1.276461804	2.8	108	2.184	94.81123944	78	4.3603	CC	0	0.4585	AA	2	0.3897	GG	0	0.2401	CT	1	0.2349	TT	2	-1.0828	CC	2	-0.5902
2	1	52	153.6	59.6	25.261773	0	0	0	NA	NA	NA	1.982723388	2.8	110	2.464	112.0975697	88	3.2308	CC	0	0.4585	GG	0	0.3897	AG	1	0.2401	CT	1	0.2349	TT	2	-1.0828	TC	1	-0.5902
2	1	45	164.6	52.8	19.48831366	0	0	0	NA	NA	NA	1.914871818	2.8	98	2.436	91.38679461	87	3.5861	CC	0	0.4585	GG	0	0.3897	AG	1	0.2401	TT	0	0.2349	TT	2	-1.0828	CC	2	-0.5902
2	1	34	158.2	59.4	23.7	1	80	1	NA	NA	NA	1.872738827	3.1	108	2.697	98.99538022	87	3.8441	TC	1	0.4585	AG	1	0.3897	AG	1	0.2401	TT	0	0.2349	TT	2	-1.0828	TC	1	-0.5902
2	1	39	150.7	56.3	24.8	2	100	1	NA	NA	NA	2.709269961	2.9	106	2.378	93.78567933	82	4.2159	CC	0	0.4585	AG	1	0.3897	AA	2	0.2401	TT	0	0.2349	TT	2	-1.0828	CC	2	-0.5902
2	1	39	155.9	59.1	24.3	0	0	0	NA	NA	NA	0.963787827	3.2	116	2.56	101.2934393	80	4.9093	TC	1	0.4585	AG	1	0.3897	AA	2	0.2401	CT	1	0.2349	TT	2	-1.0828	CC	2	-0.5902
2	1	35	164.2	55.8	20.7	2	105	1	NA	NA	NA	2.531478917	3.8	128	3.306	116.3036583	87	4.1254	CC	0	0.4585	AA	2	0.3897	GG	0	0.2401	TT	0	0.2349	TT	2	-1.0828	CC	2	-0.5902
2	1	33	166.6	49.6	17.9	0	0	0	NA	NA	NA	1.852479994	2.9	95	2.668	92.01826733	92	3.6153	CC	0	0.4585	AG	1	0.3897	GG	0	0.2401	CC	2	0.2349	TT	2	-1.0828	TC	1	-0.5902
2	1	36	156	57.8	23.75082183	0	0	0	NA	NA	NA	2.51054501	3.2	114	3.104	117.6470588	97	3.4657	CC	0	0.4585	GG	0	0.3897	AG	1	0.2401	CC	2	0.2349	TT	2	-1.0828	TC	1	-0.5902
1	1	56	161.6	74.3	28.5	1	720	2	NA	NA	NA	2.255272505	2.8	82	2.296	74.87954161	82	4.0611	CC	0	0.4585	GG	0	0.3897	AA	2	0.2401	CT	1	0.2349	TT	2	-1.0828	CC	2	-0.5902
1	1	57	170.3	73.6	25.4	0	0	0	NA	NA	NA	1.947433722	4.3	119	3.483	104.2659676	81	4.9093	TC	1	0.4585	AG	1	0.3897	AA	2	0.2401	CT	1	0.2349	TT	2	-1.0828	CC	2	-0.5902
1	1	57	169.5	61.1	21.3	0	0	0	NA	NA	NA	1.127104798	4	111	3	90.14423077	75	4.2107	CC	0	0.4585	AG	1	0.3897	AG	1	0.2401	CT	1	0.2349	TT	2	-1.0828	CC	2	-0.5902
1	1	47	172.9	75.3	25.2	2	1080	2	NA	NA	NA	1.796574333	3.8	99	3.078	83.10100793	81	4.6004	CC	0	0.4585	AA	2	0.3897	AG	1	0.2401	CT	1	0.2349	TT	2	-1.0828	CC	2	-0.5902
1	1	54	168.8	66.9	23.47908852	1	80	1	NA	NA	NA	2.80685803	4.8	131	3.216	94.48446912	67	4.2338	TC	1	0.4585	AA	2	0.3897	AG	1	0.2401	TT	0	0.2349	TT	2	-1.0828	TC	1	-0.5902
1	1	55	180.2	91.1	28.1	1	600	2	NA	NA	NA	2.220108088	4.4	113	3.564	95.51098376	81	4.2847	TC	1	0.4585	GG	0	0.3897	AA	2	0.2401	TT	0	0.2349	TT	2	-1.0828	CC	2	-0.5902
1	1	61	167.2	63.3	22.64285387	1	630	2	NA	NA	NA	2.056904851	2.4	69	1.8	57.44925316	75	3.3804	CC	0	0.4585	AG	1	0.3897	GG	0	0.2401	CT	1	0.2349	TT	2	-1.0828	TC	1	-0.5902
1	1	44	163.1	69.2	26	1	900	2	NA	NA	NA	1.822821645	4.3	115	3.612	103.9981511	84	4.4508	CC	0	0.4585	AG	1	0.3897	AA	2	0.2401	CT	1	0.2349	TT	2	-1.0828	CC	2	-0.5902
1	1	36	180.1	56.5	17.41891188	0	0	0	NA	NA	NA	1.650307523	3.3	78	3.102	72.13328369	94	4.4343	TC	1	0.4585	AG	1	0.3897	AG	1	0.2401	TT	0	0.2349	TT	2	-1.0828	CC	2	-0.5902
1	1	55	171	92.1	31.49687083	0	0	0	NA	NA	NA	2.004321374	4.1	113	3.403	98.89470622	83	4.2055	CC	0	0.4585	AG	1	0.3897	GG	0	0.2401	CC	2	0.2349	TT	2	-1.0828	CC	2	-0.5902
2	1	52	149.4	42.5	19	0	0	0	NA	NA	NA	0.973127854	2.1	84	1.722	79.5210029	82	3.346	CC	0	0.4585	GG	0	0.3897	GG	0	0.2401	TT	0	0.2349	TT	2	-1.0828	CC	2	-0.5902
1	1	49	169.4	71.1	24.77666157	0	0	0	NA	NA	NA	1.935003151	3.2	85	2.88	81.72697554	90	5.1277	TT	2	0.4585	AG	1	0.3897	AG	1	0.2401	CT	1	0.2349	TT	2	-1.0828	CC	2	-0.5902
1	1	45	169.2	71.1	24.83526986	2	540	2	NA	NA	NA	1.957607287	4.4	115	3.52	95.80641629	80	4.263	TT	2	0.4585	GG	0	0.3897	GG	0	0.2401	TT	0	0.2349	TT	2	-1.0828	CC	2	-0.5902
1	1	39	170.3	70.1	24.17067184	2	240	2	NA	NA	NA	2.041392685	4.4	111	3.784	98.42519685	86	3.9758	CC	0	0.4585	AG	1	0.3897	AG	1	0.2401	TT	0	0.2349	TT	2	-1.0828	CC	2	-0.5902
1	1	49	176.3	80.8	26	0	0	0	NA	NA	NA	1.580924976	4.3	109	3.612	94.81668774	84	3.346	CC	0	0.4585	GG	0	0.3897	GG	0	0.2401	TT	0	0.2349	TT	2	-1.0828	CC	2	-0.5902
1	1	37	167.4	66.1	23.6	0	0	0	NA	NA	NA	2.542825427	3.8	96	3.686	97.05172595	97	4.4508	CC	0	0.4585	AG	1	0.3897	AA	2	0.2401	CT	1	0.2349	TT	2	-1.0828	CC	2	-0.5902
1	1	55	173	82.4	27.5	1	100	1	NA	NA	NA	2.902546779	3.1	84	2.325	65.52706553	75	4.079	TC	1	0.4585	AG	1	0.3897	AG	1	0.2401	CT	1	0.2349	TT	2	-1.0828	TC	1	-0.5902
1	1	36	165.7	58.6	21.3	1	100	1	NA	NA	NA	1.956648579	4	103	3.2	84.67400508	80	3.9758	CC	0	0.4585	AG	1	0.3897	AG	1	0.2401	TT	0	0.2349	TT	2	-1.0828	CC	2	-0.5902
1	1	60	164.3	58.7	21.7	1	800	2	NA	NA	NA	2.498310554	3.9	115	2.847	94.87045276	73	3.9758	CC	0	0.4585	AG	1	0.3897	AG	1	0.2401	TT	0	0.2349	TT	2	-1.0828	CC	2	-0.5902
2	1	52	156.4	59.8	24.4	0	0	0	NA	NA	NA	2.133538908	2.8	109	2.324	104.7211799	83	3.4544	TC	1	0.4585	GG	0	0.3897	AG	1	0.2401	TT	0	0.2349	TT	2	-1.0828	TC	1	-0.5902
1	1	55	168.6	63.3	22.3	0	0	0	NA	NA	NA	2.365487985	4.2	115	3.444	101.4440864	82	3.6257	CC	0	0.4585	AG	1	0.3897	AA	2	0.2401	TT	0	0.2349	TT	2	-1.0828	TC	1	-0.5902
2	1	58	148.2	47.5	21.6	0	0	0	NA	NA	NA	1.212187604	2.3	95	1.978	95.98868344	86	4.2107	CC	0	0.4585	AG	1	0.3897	AG	1	0.2401	CT	1	0.2349	TT	2	-1.0828	CC	2	-0.5902
1	1	66	163.4	61.2	22.92172605	1	30	1	NA	NA	NA	2.307496038	3	90	2.43	84.02184568	81	4.8188	TC	1	0.4585	AA	2	0.3897	GG	0	0.2401	CT	1	0.2349	TT	2	-1.0828	CC	2	-0.5902
2	1	66	155.3	51.8	21.5	0	0	0	NA	NA	NA	1.551449998	1.9	83	1.881	96.95856297	99	4.0446	TC	1	0.4585	GG	0	0.3897	AG	1	0.2401	TT	0	0.2349	TT	2	-1.0828	CC	2	-0.5902
1	1	52	166	70.2	25.5	2	440	2	NA	NA	NA	2.669316881	3.1	86	2.542	74.80550569	82	4.2107	CC	0	0.4585	AG	1	0.3897	AG	1	0.2401	CT	1	0.2349	TT	2	-1.0828	CC	2	-0.5902
1	1	51	161.2	61.2	23.55165046	1	330	2	NA	NA	NA	1.57054294	2.9	82	2.349	75.06568247	81	4.7545	TC	1	0.4585	GG	0	0.3897	AA	2	0.2401	CC	2	0.2349	TT	2	-1.0828	CC	2	-0.5902
2	1	49	162.1	65.3	24.9	0	0	0	NA	NA	NA	1.017033339	2.6	97	2.288	92.62242268	88	5.0641	TC	1	0.4585	AA	2	0.3897	AA	2	0.2401	TT	0	0.2349	TT	2	-1.0828	CC	2	-0.5902
1	1	58	168.2	57.4	20.3	2	760	2	NA	NA	NA	1.994756945	3.4	97	2.72	86.06910119	80	3.821	CC	0	0.4585	GG	0	0.3897	AG	1	0.2401	CT	1	0.2349	TT	2	-1.0828	CC	2	-0.5902
1	1	43	167.8	60.7	21.55781686	0	0	0	NA	NA	NA	2.037426498	4.5	118	3.51	95.65977916	78	3.7357	CC	0	0.4585	AG	1	0.3897	GG	0	0.2401	TT	0	0.2349	TT	2	-1.0828	CC	2	-0.5902
2	1	35	158.1	56.9	22.8	0	0	0	NA	NA	NA	2.625312451	2.7	94	2.43	88.78366381	90	4.6004	CC	0	0.4585	AA	2	0.3897	AG	1	0.2401	CT	1	0.2349	TT	2	-1.0828	CC	2	-0.5902
2	1	48	153.1	51.3	21.88602967	0	0	0	NA	NA	NA	2.460897843	3	115	2.37	104.0221914	79	3.9706	CC	0	0.4585	AG	1	0.3897	GG	0	0.2401	CT	1	0.2349	TT	2	-1.0828	CC	2	-0.5902
2	1	43	162.6	59.2	22.4	1	16	1	NA	NA	NA	0.924279286	2.6	93	2.418	95.19457772	93	2.7613	TC	1	0.4585	AG	1	0.3897	AG	1	0.2401	TT	0	0.2349	CT	1	-1.0828	TC	1	-0.5902
1	1	57	175.5	73.3	23.8	2	444	2	NA	NA	NA	1.701567985	3.7	98	2.997	84.65011287	81	3.9294	TC	1	0.4585	GG	0	0.3897	AA	2	0.2401	CT	1	0.2349	TT	2	-1.0828	TC	1	-0.5902
2	1	60	157.1	55.3	22.4	2	32	1	NA	NA	NA	1.408239965	2.8	113	2.184	103.2282282	78	3.1331	CC	0	0.4585	AG	1	0.3897	AA	2	0.2401	TT	0	0.2349	CT	1	-1.0828	CC	2	-0.5902
1	1	48	160.2	67.9	26.5	0	0	0	NA	NA	NA	1.385606274	4	113	3.72	117.0960187	93	3.821	CC	0	0.4585	GG	0	0.3897	AG	1	0.2401	CT	1	0.2349	TT	2	-1.0828	CC	2	-0.5902
1	1	45	168.1	64.6	22.9	1	200	1	NA	NA	NA	1.045322979	3.7	96	3.108	85.78702679	84	4.1254	CC	0	0.4585	AA	2	0.3897	GG	0	0.2401	TT	0	0.2349	TT	2	-1.0828	CC	2	-0.5902
1	1	47	174.3	54.5	17.9	2	135	1	NA	NA	NA	2.389166084	3.7	94	3.145	81.99322895	85	3.5861	CC	0	0.4585	GG	0	0.3897	AG	1	0.2401	TT	0	0.2349	TT	2	-1.0828	CC	2	-0.5902
1	1	41	180	62.5	19.29012346	0	0	0	NA	NA	NA	1.803457116	4.1	98	3.526	84.25613866	86	3.7357	CC	0	0.4585	AG	1	0.3897	GG	0	0.2401	TT	0	0.2349	TT	2	-1.0828	CC	2	-0.5902
1	1	38	181.5	77.1	23.4	0	0	0	NA	NA	NA	1.324282455	4.4	103	3.652	83.87698043	83	4.0394	TC	1	0.4585	GG	0	0.3897	GG	0	0.2401	CT	1	0.2349	TT	2	-1.0828	CC	2	-0.5902
1	1	53	165	60.2	22.1	2	640	2	NA	NA	NA	1.336459734	3.7	102	2.775	85.41793777	75	3.9706	CC	0	0.4585	AG	1	0.3897	GG	0	0.2401	CT	1	0.2349	TT	2	-1.0828	CC	2	-0.5902
2	1	46	152.9	62.8	26.9	0	0	0	NA	NA	NA	0.698970004	2.3	88	1.909	80.96130902	83	4.3655	CC	0	0.4585	AA	2	0.3897	AG	1	0.2401	TT	0	0.2349	TT	2	-1.0828	CC	2	-0.5902
1	1	47	178.4	79	24.82203543	0	0	0	NA	NA	NA	1.994317153	4.1	103	3.485	89.09479686	85	5.0641	TC	1	0.4585	AA	2	0.3897	AA	2	0.2401	TT	0	0.2349	TT	2	-1.0828	CC	2	-0.5902
1	1	41	173.6	58.3	19.3	2	120	1	NA	NA	NA	0.954242509	4.7	116	3.807	96.84983179	81	4.2055	CC	0	0.4585	AG	1	0.3897	GG	0	0.2401	CC	2	0.2349	TT	2	-1.0828	CC	2	-0.5902
1	1	38	164.9	58.8	21.6	1	150	1	NA	NA	NA	1.161368002	4.1	107	3.813	102.8583803	93	3.6205	CC	0	0.4585	AG	1	0.3897	AG	1	0.2401	CT	1	0.2349	TT	2	-1.0828	TC	1	-0.5902
2	1	66	150	49	21.8	0	0	0	NA	NA	NA	1.320146286	2.8	124	2.1	113.9446555	75	4.4291	TC	1	0.4585	AG	1	0.3897	GG	0	0.2401	CT	1	0.2349	TT	2	-1.0828	CC	2	-0.5902
2	1	45	159.2	50.7	20	0	0	0	NA	NA	NA	1.350248018	3.1	112	2.759	107.6812635	89	4.0611	CC	0	0.4585	GG	0	0.3897	AA	2	0.2401	CT	1	0.2349	TT	2	-1.0828	CC	2	-0.5902
2	1	42	155.4	46.8	19.4	0	0	0	NA	NA	NA	2.571708832	2.5	90	2.1	84.34412403	84	3.8554	CC	0	0.4585	AG	1	0.3897	AG	1	0.2401	CC	2	0.2349	TT	2	-1.0828	TC	1	-0.5902
2	1	41	151.3	53.8	23.5	0	0	0	NA	NA	NA	2.238046103	2.8	104	2.408	99.10802775	86	4.079	TC	1	0.4585	AG	1	0.3897	AG	1	0.2401	CT	1	0.2349	TT	2	-1.0828	TC	1	-0.5902
2	1	46	162.7	47.7	18	0	0	0	NA	NA	NA	2	2.9	104	2.291	89.75960037	79	4.2107	CC	0	0.4585	AG	1	0.3897	AG	1	0.2401	CT	1	0.2349	TT	2	-1.0828	CC	2	-0.5902
2	1	70	143.9	54.9	26.51250458	0	0	0	NA	NA	NA	1.480006943	1.4	66	0.994	61.69792695	71	3.9706	CC	0	0.4585	AG	1	0.3897	GG	0	0.2401	CT	1	0.2349	TT	2	-1.0828	CC	2	-0.5902
2	1	43	166	58.8	21.3	0	0	0	NA	NA	NA	1.740362689	2.9	102	2.61	96.26064421	90	4.4291	TC	1	0.4585	AG	1	0.3897	GG	0	0.2401	CT	1	0.2349	TT	2	-1.0828	CC	2	-0.5902
1	1	57	170.8	84.5	28.96549644	1	320	2	NA	NA	NA	1.559906625	3.1	85	2.449	71.11532535	79	2.9566	TC	1	0.4585	GG	0	0.3897	GG	0	0.2401	CT	1	0.2349	CT	1	-1.0828	CC	2	-0.5902
1	1	57	164.8	65.4	24.1	0	0	0	NA	NA	NA	1.5774918	3.8	110	3.154	101.3042928	83	3.5861	CC	0	0.4585	GG	0	0.3897	AG	1	0.2401	TT	0	0.2349	TT	2	-1.0828	CC	2	-0.5902
1	1	35	170.1	60.1	20.8	1	40	1	NA	NA	NA	2.139879086	3.7	92	3.219	80.69396813	87	4.5952	CC	0	0.4585	AA	2	0.3897	GG	0	0.2401	CC	2	0.2349	TT	2	-1.0828	CC	2	-0.5902
2	1	52	164.2	56.3	20.9	0	0	0	NA	NA	NA	0.73239376	2.6	95	2.184	89.30746123	84	3.346	CC	0	0.4585	GG	0	0.3897	GG	0	0.2401	TT	0	0.2349	TT	2	-1.0828	CC	2	-0.5902
2	1	41	168	58.4	20.7	0	0	0	NA	NA	NA	0.698970004	2.9	97	2.61	93.22337755	90	4.4291	TC	1	0.4585	AG	1	0.3897	GG	0	0.2401	CT	1	0.2349	TT	2	-1.0828	CC	2	-0.5902
2	1	41	157.8	55.4	22.2	0	0	0	NA	NA	NA	2.1430148	2.4	88	1.92	74.08562739	80	4.9041	TC	1	0.4585	AG	1	0.3897	AG	1	0.2401	CC	2	0.2349	TT	2	-1.0828	CC	2	-0.5902
2	1	33	156	58.7	24.1	0	0	0	NA	NA	NA	1.795880017	3.6	124	3.276	122.1769715	91	4.2159	CC	0	0.4585	AG	1	0.3897	AA	2	0.2401	TT	0	0.2349	TT	2	-1.0828	CC	2	-0.5902
2	1	40	169.2	72.6	25.3592207	0	0	0	NA	NA	NA	1.610660163	3.8	127	3.002	105.7305984	79	4.2107	CC	0	0.4585	AG	1	0.3897	AG	1	0.2401	CT	1	0.2349	TT	2	-1.0828	CC	2	-0.5902
2	1	39	161.8	53.3	20.4	2	50	1	NA	NA	NA	2.227886705	2.8	98	2.604	100.1260847	93	4.5952	CC	0	0.4585	AA	2	0.3897	GG	0	0.2401	CC	2	0.2349	TT	2	-1.0828	CC	2	-0.5902
2	1	33	154	44	18.6	0	0	0	NA	NA	NA	2.910624405	2.4	83	1.944	71.50922093	81	2.9907	CC	0	0.4585	GG	0	0.3897	GG	0	0.2401	CT	1	0.2349	TT	2	-1.0828	TC	1	-0.5902
1	1	60	180.2	77	23.7	1	600	2	NA	NA	NA	2.23299611	4.2	113	3.486	96.43998677	83	5.1442	TC	1	0.4585	AG	1	0.3897	AA	2	0.2401	CC	2	0.2349	TT	2	-1.0828	CC	2	-0.5902
1	1	55	173.8	64.4	21.3	1	200	1	NA	NA	NA	1.269512944	4.2	112	3.402	96.07776647	81	4.2107	CC	0	0.4585	AG	1	0.3897	AG	1	0.2401	CT	1	0.2349	TT	2	-1.0828	CC	2	-0.5902
2	1	48	157.3	59.9	24.2	0	0	0	NA	NA	NA	1.432969291	3.1	116	2.387	100.0166694	77	3.5809	CC	0	0.4585	GG	0	0.3897	GG	0	0.2401	CT	1	0.2349	TT	2	-1.0828	CC	2	-0.5902
1	1	53	166.7	71.7	25.8	1	620	2	NA	NA	NA	2.492760389	3.4	94	2.584	77.86296119	76	3.8262	CC	0	0.4585	GG	0	0.3897	AA	2	0.2401	TT	0	0.2349	TT	2	-1.0828	CC	2	-0.5902
2	1	52	152.8	45.4	19.44505359	0	0	0	NA	NA	NA	0.86923172	2.4	95	2.04	94.91096448	85	3.821	CC	0	0.4585	GG	0	0.3897	AG	1	0.2401	CT	1	0.2349	TT	2	-1.0828	CC	2	-0.5902
1	1	44	166.7	73.6	26.5	1	200	1	NA	NA	NA	1.949877704	3.7	98	3.219	89.10670528	87	4.824	TC	1	0.4585	AA	2	0.3897	AG	1	0.2401	TT	0	0.2349	TT	2	-1.0828	CC	2	-0.5902
2	1	41	152.7	44.5	19.1	0	0	0	NA	NA	NA	1.423245874	2.7	101	2.214	89.7080411	82	3.2143	TC	1	0.4585	GG	0	0.3897	GG	0	0.2401	TT	0	0.2349	TT	2	-1.0828	TC	1	-0.5902
2	1	54	156.1	45.8	18.8	1	600	2	NA	NA	NA	1.505149978	2.2	86	1.694	75.85222202	77	3.2308	CC	0	0.4585	GG	0	0.3897	AG	1	0.2401	CT	1	0.2349	TT	2	-1.0828	TC	1	-0.5902
2	1	58	155.8	45.3	18.7	0	0	0	NA	NA	NA	1.663700925	3	119	2.4	111.8047144	80	3.8262	CC	0	0.4585	GG	0	0.3897	AA	2	0.2401	TT	0	0.2349	TT	2	-1.0828	CC	2	-0.5902
2	1	49	161.3	60.4	23.2	2	175	1	NA	NA	NA	1.372912003	3.6	131	2.988	121.6742375	83	4.4343	TC	1	0.4585	AG	1	0.3897	AG	1	0.2401	TT	0	0.2349	TT	2	-1.0828	CC	2	-0.5902
2	1	61	153.3	48.5	20.6	0	0	0	NA	NA	NA	0.959041392	2.4	99	2.04	98.73617694	85	4.1426	TT	2	0.4585	GG	0	0.3897	GG	0	0.2401	CC	2	0.2349	TT	2	-1.0828	TC	1	-0.5902
1	1	53	164.4	74	27.4	1	600	2	NA	NA	NA	1.439332694	3.8	106	3.154	95.19715023	83	4.0394	TC	1	0.4585	GG	0	0.3897	GG	0	0.2401	CT	1	0.2349	TT	2	-1.0828	CC	2	-0.5902
1	1	44	166	71.5	25.94716214	0	0	0	NA	NA	NA	1.765668555	4.4	115	3.784	103.7577117	86	3.9758	CC	0	0.4585	AG	1	0.3897	AG	1	0.2401	TT	0	0.2349	TT	2	-1.0828	CC	2	-0.5902
2	1	42	154.7	66.4	27.7	0	0	0	NA	NA	NA	1.798650645	3.6	134	2.88	117.2001293	80	4.6857	CC	0	0.4585	AG	1	0.3897	AA	2	0.2401	CC	2	0.2349	TT	2	-1.0828	CC	2	-0.5902
2	1	46	167	60.2	21.58557137	0	0	0	NA	NA	NA	0.919078092	3.8	132	2.888	109.145653	76	4.4687	TC	1	0.4585	AA	2	0.3897	AG	1	0.2401	CT	1	0.2349	TT	2	-1.0828	TC	1	-0.5902
2	1	53	159.8	46.1	18.1	0	0	0	NA	NA	NA	0.892094603	2.5	94	2.05	85.302397	82	3.7058	CC	0	0.4585	GG	0	0.3897	AA	2	0.2401	CC	2	0.2349	TT	2	-1.0828	TC	1	-0.5902
1	1	56	175.2	66.9	21.8	0	0	0	NA	NA	NA	1.322219295	4.5	120	3.6	101.0895204	80	3.821	CC	0	0.4585	GG	0	0.3897	AG	1	0.2401	CT	1	0.2349	TT	2	-1.0828	CC	2	-0.5902
2	1	51	164.1	52.2	19.4	2	120	1	NA	NA	NA	2.136720567	3.9	144	3.12	128.8659794	80	4.3655	CC	0	0.4585	AA	2	0.3897	AG	1	0.2401	TT	0	0.2349	TT	2	-1.0828	CC	2	-0.5902
1	1	54	157.5	62.8	25.31620055	2	1080	2	NA	NA	NA	2.485721426	3.2	95	2.784	93.95973154	87	4.1254	CC	0	0.4585	AA	2	0.3897	GG	0	0.2401	TT	0	0.2349	TT	2	-1.0828	CC	2	-0.5902
1	1	46	161.1	58.8	22.65615698	1	360	2	NA	NA	NA	1.733999287	3.4	94	2.856	83.99328054	84	4.0446	TC	1	0.4585	GG	0	0.3897	AG	1	0.2401	TT	0	0.2349	TT	2	-1.0828	CC	2	-0.5902
1	1	34	180.3	85.1	26.17809905	0	0	0	NA	NA	NA	1.648360011	5.3	123	4.611	105.4852321	87	3.9758	CC	0	0.4585	AG	1	0.3897	AG	1	0.2401	TT	0	0.2349	TT	2	-1.0828	CC	2	-0.5902
1	1	43	176.6	79	25.3	1	180	1	NA	NA	NA	2.399673721	4.1	102	3.28	83.00633867	80	5.0589	TC	1	0.4585	AA	2	0.3897	AG	1	0.2401	CT	1	0.2349	TT	2	-1.0828	CC	2	-0.5902
1	1	52	168	59	20.90419501	1	155	1	NA	NA	NA	1.950364854	3.7	102	2.59	76.15700059	70	4.2107	CC	0	0.4585	AG	1	0.3897	AG	1	0.2401	CT	1	0.2349	TT	2	-1.0828	CC	2	-0.5902
1	1	55	172.9	72.1	24.1	2	700	2	NA	NA	NA	2.021189299	4.3	115	3.569	99.81747661	83	4.4291	TC	1	0.4585	AG	1	0.3897	GG	0	0.2401	CT	1	0.2349	TT	2	-1.0828	CC	2	-0.5902
2	1	54	165.2	49.3	18.06453693	0	0	0	NA	NA	NA	1.914871818	2.8	105	2.464	102.4002621	88	3.2308	CC	0	0.4585	GG	0	0.3897	AG	1	0.2401	CT	1	0.2349	TT	2	-1.0828	TC	1	-0.5902
2	1	48	153.2	45.9	19.55668114	0	0	0	NA	NA	NA	2.630427875	2.4	92	2.064	86.60258076	86	3.821	CC	0	0.4585	GG	0	0.3897	AG	1	0.2401	CT	1	0.2349	TT	2	-1.0828	CC	2	-0.5902
1	1	44	175.1	68.1	22.2	0	0	0	NA	NA	NA	1.474216264	4.3	108	3.311	84.75446887	77	2.9959	CC	0	0.4585	GG	0	0.3897	AG	1	0.2401	TT	0	0.2349	TT	2	-1.0828	TC	1	-0.5902
1	1	55	171.2	74	25.2	1	960	2	NA	NA	NA	1.911690159	2.9	80	2.668	78.36990596	92	3.8389	TC	1	0.4585	AG	1	0.3897	GG	0	0.2401	CT	1	0.2349	TT	2	-1.0828	TC	1	-0.5902
2	1	41	162	57.1	21.8	0	0	0	NA	NA	NA	1.783903579	2.8	99	2.268	86.56379375	81	4.1254	CC	0	0.4585	AA	2	0.3897	GG	0	0.2401	TT	0	0.2349	TT	2	-1.0828	CC	2	-0.5902
2	1	47	159.4	49	19.3	0	0	0	NA	NA	NA	1.367355921	3	110	2.79	113.4613826	93	3.9706	CC	0	0.4585	AG	1	0.3897	GG	0	0.2401	CT	1	0.2349	TT	2	-1.0828	CC	2	-0.5902
2	1	47	160	55.5	21.7	0	0	0	NA	NA	NA	2.149219113	2.6	97	2.08	84.643289	80	4.4456	CC	0	0.4585	AG	1	0.3897	AG	1	0.2401	CC	2	0.2349	TT	2	-1.0828	CC	2	-0.5902
1	1	48	169.2	58.4	20.4	0	0	0	NA	NA	NA	0.698970004	4.1	109	3.362	95.25944189	82	4.0446	TC	1	0.4585	GG	0	0.3897	AG	1	0.2401	TT	0	0.2349	TT	2	-1.0828	CC	2	-0.5902
1	1	56	163.9	62.4	23.2	1	204	2	NA	NA	NA	1.631443769	3	85	2.34	72.91402485	78	4.5839	TC	1	0.4585	AA	2	0.3897	GG	0	0.2401	TT	0	0.2349	TT	2	-1.0828	CC	2	-0.5902
1	1	43	163.9	60.5	22.5	1	100	1	NA	NA	NA	1.660865478	3.4	92	2.992	85.26603001	88	3.4709	CC	0	0.4585	GG	0	0.3897	AA	2	0.2401	CT	1	0.2349	TT	2	-1.0828	TC	1	-0.5902
1	1	61	151.8	69.6	30.20408588	0	0	0	NA	NA	NA	2.485721426	2.9	90	2.349	89.18876997	81	4.2107	CC	0	0.4585	AG	1	0.3897	AG	1	0.2401	CT	1	0.2349	TT	2	-1.0828	CC	2	-0.5902
1	1	41	176.9	74.9	23.9	1	182	1	NA	NA	NA	2.127104798	4	97	3.44	84.10845043	86	4.2107	CC	0	0.4585	AG	1	0.3897	AG	1	0.2401	CT	1	0.2349	TT	2	-1.0828	CC	2	-0.5902
1	1	51	174.7	63.8	20.9	2	580	2	NA	NA	NA	2.830588669	4	105	3.4	92.31103388	85	3.9758	CC	0	0.4585	AG	1	0.3897	AG	1	0.2401	TT	0	0.2349	TT	2	-1.0828	CC	2	-0.5902
1	1	49	169.3	58.2	20.30528401	1	870	2	NA	NA	NA	2.021189299	4.2	112	3.192	90.27307606	76	4.0394	TC	1	0.4585	GG	0	0.3897	GG	0	0.2401	CT	1	0.2349	TT	2	-1.0828	CC	2	-0.5902
2	1	56	154.6	49.2	20.6	0	0	0	NA	NA	NA	0.934498451	2.9	117	2.436	115.5161261	84	3.1455	CC	0	0.4585	AG	1	0.3897	GG	0	0.2401	TT	0	0.2349	TT	2	-1.0828	TC	1	-0.5902
2	1	37	160.3	48.5	18.9	0	0	0	NA	NA	NA	1.92788341	2.7	94	2.322	84.94607771	86	4.2159	CC	0	0.4585	AG	1	0.3897	AA	2	0.2401	TT	0	0.2349	TT	2	-1.0828	CC	2	-0.5902
2	1	51	159.9	66.6	26	0	0	0	NA	NA	NA	1.953759692	3.4	129	2.958	125.4810105	87	5.1277	TT	2	0.4585	AG	1	0.3897	AG	1	0.2401	CT	1	0.2349	TT	2	-1.0828	CC	2	-0.5902
2	1	55	161.6	60	23	2	300	2	NA	NA	NA	1.340444115	3.2	122	2.528	106.8284762	79	3.8045	TC	1	0.4585	GG	0	0.3897	GG	0	0.2401	TT	0	0.2349	TT	2	-1.0828	CC	2	-0.5902
1	1	66	171.8	81.3	27.5	0	0	0	NA	NA	NA	2.146128036	4.7	136	3.995	126.630366	85	3.6205	CC	0	0.4585	AG	1	0.3897	AG	1	0.2401	CT	1	0.2349	TT	2	-1.0828	TC	1	-0.5902
2	1	63	153.1	54.4	23.2	0	0	0	NA	NA	NA	1.866877814	2.3	97	2.07	106.2108032	90	4.0446	TC	1	0.4585	GG	0	0.3897	AG	1	0.2401	TT	0	0.2349	TT	2	-1.0828	CC	2	-0.5902
1	1	36	175.3	85.4	27.8	0	0	0	NA	NA	NA	2.536558443	4.6	111	3.956	96.97439876	86	4.4687	TC	1	0.4585	AA	2	0.3897	AG	1	0.2401	CT	1	0.2349	TT	2	-1.0828	TC	1	-0.5902
2	1	64	161	51	19.7	0	0	0	NA	NA	NA	0.698970004	2.4	96	1.992	93.94081729	83	4.6857	CC	0	0.4585	AG	1	0.3897	AA	2	0.2401	CC	2	0.2349	TT	2	-1.0828	CC	2	-0.5902
2	1	56	154.1	58.7	24.71910964	0	0	0	NA	NA	NA	1.301029996	2.3	93	1.771	83.59650752	77	4.2107	CC	0	0.4585	AG	1	0.3897	AG	1	0.2401	CT	1	0.2349	TT	2	-1.0828	CC	2	-0.5902
1	1	49	172.1	62.3	21	2	435	2	NA	NA	NA	2.225309282	4.5	117	3.375	90.520079	75	3.2308	CC	0	0.4585	GG	0	0.3897	AG	1	0.2401	CT	1	0.2349	TT	2	-1.0828	TC	1	-0.5902
2	1	47	160.3	57.3	22.29911243	0	0	0	NA	NA	NA	1.777426822	3	111	2.58	104.5184113	86	3.5809	CC	0	0.4585	GG	0	0.3897	GG	0	0.2401	CT	1	0.2349	TT	2	-1.0828	CC	2	-0.5902
2	1	47	156.9	65.8	26.7	2	200	1	NA	NA	NA	1.788168371	2.6	96	2.106	87.03580902	81	4.2107	CC	0	0.4585	AG	1	0.3897	AG	1	0.2401	CT	1	0.2349	TT	2	-1.0828	CC	2	-0.5902
2	1	47	156.3	54	22.10425102	0	0	0	NA	NA	NA	1.198657087	2.2	82	1.782	75.01250208	81	4.079	TC	1	0.4585	AG	1	0.3897	AG	1	0.2401	CT	1	0.2349	TT	2	-1.0828	TC	1	-0.5902
2	1	49	147.4	50.1	23.05912156	0	0	0	NA	NA	NA	2.187520721	2.4	96	2.016	92.60116677	84	4.2107	CC	0	0.4585	AG	1	0.3897	AG	1	0.2401	CT	1	0.2349	TT	2	-1.0828	CC	2	-0.5902
2	1	30	158.6	48.1	19.1	0	0	0	NA	NA	NA	0.698970004	3.4	114	2.89	102.6839459	85	3.5861	CC	0	0.4585	GG	0	0.3897	AG	1	0.2401	TT	0	0.2349	TT	2	-1.0828	CC	2	-0.5902
1	1	68	161	58.5	22.6	2	5	1	NA	NA	NA	1.639486489	3	93	2.64	99.48415623	88	4.3603	CC	0	0.4585	AA	2	0.3897	GG	0	0.2401	CT	1	0.2349	TT	2	-1.0828	CC	2	-0.5902
2	1	47	153.3	58.9	25.0628806	0	0	0	NA	NA	NA	1.356025857	2.2	84	1.672	72.84881728	76	2.9959	CC	0	0.4585	GG	0	0.3897	AG	1	0.2401	TT	0	0.2349	TT	2	-1.0828	TC	1	-0.5902
2	1	43	155.3	57	23.6	0	0	0	NA	NA	NA	2.123851641	2.7	100	2.511	101.3951979	93	3.821	CC	0	0.4585	GG	0	0.3897	AG	1	0.2401	CT	1	0.2349	TT	2	-1.0828	CC	2	-0.5902
2	1	36	163.7	61.4	22.91242268	0	0	0	NA	NA	NA	1.929418926	2.8	93	2.352	82.01397803	84	4.2795	TC	1	0.4585	GG	0	0.3897	AG	1	0.2401	CT	1	0.2349	TT	2	-1.0828	CC	2	-0.5902
1	1	50	173.6	95.7	31.8	2	450	2	NA	NA	NA	1.495544338	3.5	90	2.8	76.26103061	80	3.6205	CC	0	0.4585	AG	1	0.3897	AG	1	0.2401	CT	1	0.2349	TT	2	-1.0828	TC	1	-0.5902
1	1	57	171.3	77.5	26.4	0	0	0	NA	NA	NA	1.895422546	3.6	100	2.952	88.42254185	82	4.2107	CC	0	0.4585	AG	1	0.3897	AG	1	0.2401	CT	1	0.2349	TT	2	-1.0828	CC	2	-0.5902
1	1	57	168	70.8	25.08503401	0	0	0	NA	NA	NA	1.862131379	4.6	128	3.174	94.68540012	69	3.7357	CC	0	0.4585	AG	1	0.3897	GG	0	0.2401	TT	0	0.2349	TT	2	-1.0828	CC	2	-0.5902
1	1	67	160	57.2	22.3	0	0	0	NA	NA	NA	2.068185862	2.8	86	2.184	81.30081301	78	3.7289	TC	1	0.4585	AG	1	0.3897	AA	2	0.2401	CT	1	0.2349	TT	2	-1.0828	TT	0	-0.5902
1	1	66	161.9	66.6	25.40858803	1	1520	2	NA	NA	NA	1.692846919	2.5	75	2	71.36739937	80	4.664	TC	1	0.4585	AG	1	0.3897	GG	0	0.2401	CC	2	0.2349	TT	2	-1.0828	CC	2	-0.5902
1	1	60	172.5	76	25.5	0	0	0	NA	NA	NA	2.086359831	3.5	96	2.765	80.54892601	79	3.7357	CC	0	0.4585	AG	1	0.3897	GG	0	0.2401	TT	0	0.2349	TT	2	-1.0828	CC	2	-0.5902
2	1	59	149.9	41.2	18.33555036	0	0	0	NA	NA	NA	1.278753601	2.1	89	1.68	85.2215761	80	4.2107	CC	0	0.4585	AG	1	0.3897	AG	1	0.2401	CT	1	0.2349	TT	2	-1.0828	CC	2	-0.5902
2	1	25	160.3	46.9	18.25180407	0	0	0	NA	NA	NA	1.037426498	2.3	76	2.231	77.3993808	97	3.821	CC	0	0.4585	GG	0	0.3897	AG	1	0.2401	CT	1	0.2349	TT	2	-1.0828	CC	2	-0.5902
1	1	50	167.9	77.6	27.52709166	2	69	1	NA	NA	NA	1.31386722	2.9	78	2.697	77.89060697	93	3.8158	CC	0	0.4585	GG	0	0.3897	GG	0	0.2401	CC	2	0.2349	TT	2	-1.0828	CC	2	-0.5902
1	1	48	177.7	70.5	22.32617175	1	300	2	NA	NA	NA	1.281033367	5	127	4.15	108.3815029	83	4.4343	TC	1	0.4585	AG	1	0.3897	AG	1	0.2401	TT	0	0.2349	TT	2	-1.0828	CC	2	-0.5902
2	1	65	152.3	56	24.1	0	0	0	NA	NA	NA	2.40654018	2.4	102	1.848	93.96533723	77	3.5861	CC	0	0.4585	GG	0	0.3897	AG	1	0.2401	TT	0	0.2349	TT	2	-1.0828	CC	2	-0.5902
2	1	62	146.7	55.2	25.64949684	0	0	0	NA	NA	NA	2.324282455	1.6	68	1.36	69.95264744	85	4.1942	TC	1	0.4585	AG	1	0.3897	GG	0	0.2401	TT	0	0.2349	TT	2	-1.0828	CC	2	-0.5902
1	1	59	171.4	57.8	19.7	0	0	0	NA	NA	NA	1.309630167	3.8	105	3.078	92.80325709	81	5.299	TC	1	0.4585	AA	2	0.3897	AA	2	0.2401	CT	1	0.2349	TT	2	-1.0828	CC	2	-0.5902
2	1	42	154.9	44.9	18.71300379	0	0	0	NA	NA	NA	1.933487288	2.4	87	2.136	84.71841213	89	3.2308	CC	0	0.4585	GG	0	0.3897	AG	1	0.2401	CT	1	0.2349	TT	2	-1.0828	TC	1	-0.5902
1	1	59	159.7	67.4	26.4	1	400	2	NA	NA	NA	1.961421094	3.4	100	2.788	95.9166895	82	4.6692	TC	1	0.4585	AG	1	0.3897	AG	1	0.2401	CT	1	0.2349	TT	2	-1.0828	CC	2	-0.5902
1	1	48	165.6	55.7	20.3	1	5	1	NA	NA	NA	2.330413773	4	109	3	87.21944412	75	3.4544	TC	1	0.4585	GG	0	0.3897	AG	1	0.2401	TT	0	0.2349	TT	2	-1.0828	TC	1	-0.5902
1	1	57	171.3	81.1	27.6	2	1140	2	NA	NA	NA	2.871572936	3.9	107	3.276	97.26479604	84	3.5809	CC	0	0.4585	GG	0	0.3897	GG	0	0.2401	CT	1	0.2349	TT	2	-1.0828	CC	2	-0.5902
2	1	54	157.9	53	21.2574717	0	0	0	NA	NA	NA	1.71432976	3	117	2.55	113.9950894	85	4.6744	TC	1	0.4585	AG	1	0.3897	AA	2	0.2401	TT	0	0.2349	TT	2	-1.0828	CC	2	-0.5902
2	1	49	155	52.6	21.9	0	0	0	NA	NA	NA	2.155336037	3.1	118	2.759	120.3266008	89	3.7357	CC	0	0.4585	AG	1	0.3897	GG	0	0.2401	TT	0	0.2349	TT	2	-1.0828	CC	2	-0.5902
1	1	44	174.9	62	20.3	0	0	0	NA	NA	NA	1.770115295	4.1	104	3.608	92.63071223	88	2.9274	CC	0	0.4585	AA	2	0.3897	AG	1	0.2401	CT	1	0.2349	CT	1	-1.0828	TC	1	-0.5902
2	1	46	159	47.9	18.94703532	0	0	0	NA	NA	NA	1.161368002	2.8	102	2.52	100.7658202	90	3.7357	CC	0	0.4585	AG	1	0.3897	GG	0	0.2401	TT	0	0.2349	TT	2	-1.0828	CC	2	-0.5902
2	1	48	157.4	41.9	16.9	0	0	0	NA	NA	NA	1.588831726	3.2	120	2.656	112.4156882	83	4.4456	CC	0	0.4585	AG	1	0.3897	AG	1	0.2401	CC	2	0.2349	TT	2	-1.0828	CC	2	-0.5902
2	1	53	160.3	56.6	22	0	0	0	NA	NA	NA	1.620136055	3	115	2.82	118.8656818	94	3.346	CC	0	0.4585	GG	0	0.3897	GG	0	0.2401	TT	0	0.2349	TT	2	-1.0828	CC	2	-0.5902
2	1	56	149.3	45	20.2	2	150	1	NA	NA	NA	0.982271233	2.5	104	2.125	102.5590936	85	3.9706	CC	0	0.4585	AG	1	0.3897	GG	0	0.2401	CT	1	0.2349	TT	2	-1.0828	CC	2	-0.5902
2	1	62	155.5	50.9	21.05023728	0	0	0	NA	NA	NA	1.025305865	1.3	55	1.17	58.47953216	90	4.2847	TC	1	0.4585	GG	0	0.3897	AA	2	0.2401	TT	0	0.2349	TT	2	-1.0828	CC	2	-0.5902
2	1	48	164.5	60.3	22.3	1	30	1	NA	NA	NA	1.811575006	2.7	98	2.16	86.00469116	80	3.9706	CC	0	0.4585	AG	1	0.3897	GG	0	0.2401	CT	1	0.2349	TT	2	-1.0828	CC	2	-0.5902
2	1	37	169.5	83.9	29.20266966	0	0	0	NA	NA	NA	1.359835482	3.1	100	2.697	92.78350515	87	4.4508	CC	0	0.4585	AG	1	0.3897	AA	2	0.2401	CT	1	0.2349	TT	2	-1.0828	CC	2	-0.5902
1	1	39	174.2	73.5	24.22094245	2	200	1	NA	NA	NA	3.635483747	4.4	109	3.08	77.47675697	70	3.8262	CC	0	0.4585	GG	0	0.3897	AA	2	0.2401	TT	0	0.2349	TT	2	-1.0828	CC	2	-0.5902
2	1	37	168.6	48.2	16.95633147	2	320	2	NA	NA	NA	1.838219222	3	99	2.76	96.87910871	92	4.2795	TC	1	0.4585	GG	0	0.3897	AG	1	0.2401	CT	1	0.2349	TT	2	-1.0828	CC	2	-0.5902
2	1	52	159.2	58.5	23.1	0	0	0	NA	NA	NA	0.72427587	2.7	101	2.268	93.48177105	84	4.0955	CC	0	0.4585	AG	1	0.3897	AA	2	0.2401	CC	2	0.2349	TT	2	-1.0828	TC	1	-0.5902
2	1	52	162.9	55.6	20.95234434	0	0	0	NA	NA	NA	2.252853031	3.2	119	2.464	98.57072449	77	3.821	CC	0	0.4585	GG	0	0.3897	AG	1	0.2401	CT	1	0.2349	TT	2	-1.0828	CC	2	-0.5902
2	1	44	153.8	56	23.67420239	1	360	2	NA	NA	NA	1.264817823	2.4	89	2.136	87.11524102	89	4.0611	CC	0	0.4585	GG	0	0.3897	AA	2	0.2401	CT	1	0.2349	TT	2	-1.0828	CC	2	-0.5902
2	1	51	151.3	51.5	22.5	2	360	2	NA	NA	NA	1.649334859	2.7	109	2.376	109.0116279	88	3.5809	CC	0	0.4585	GG	0	0.3897	GG	0	0.2401	CT	1	0.2349	TT	2	-1.0828	CC	2	-0.5902
1	1	53	170	64.1	22.2	0	0	0	NA	NA	NA	1.344392274	4	107	3.08	86.75534991	77	3.9758	CC	0	0.4585	AG	1	0.3897	AG	1	0.2401	TT	0	0.2349	TT	2	-1.0828	CC	2	-0.5902
1	1	40	162	52.7	20.1	2	120	1	NA	NA	NA	2.46686762	3.6	95	3.06	84.88964346	85	3.9706	CC	0	0.4585	AG	1	0.3897	GG	0	0.2401	CT	1	0.2349	TT	2	-1.0828	CC	2	-0.5902
1	1	49	166.7	65.4	23.5	1	360	2	NA	NA	NA	2.250420002	4	110	3.48	101.4140009	87	3.6205	CC	0	0.4585	AG	1	0.3897	AG	1	0.2401	CT	1	0.2349	TT	2	-1.0828	TC	1	-0.5902
1	1	63	170.3	64.4	22.2	0	0	0	NA	NA	NA	1.609594409	3.5	100	2.8	87.80732564	80	4.0394	TC	1	0.4585	GG	0	0.3897	GG	0	0.2401	CT	1	0.2349	TT	2	-1.0828	CC	2	-0.5902
2	1	56	153.6	48.4	20.5	0	0	0	NA	NA	NA	1.193124598	2.7	109	2.214	102.6981608	82	3.9758	CC	0	0.4585	AG	1	0.3897	AG	1	0.2401	TT	0	0.2349	TT	2	-1.0828	CC	2	-0.5902
2	1	49	147.3	51.6	23.8	0	0	0	NA	NA	NA	2.374748346	2.2	90	1.848	88.06080831	84	4.2795	TC	1	0.4585	GG	0	0.3897	AG	1	0.2401	CT	1	0.2349	TT	2	-1.0828	CC	2	-0.5902
2	1	54	170.2	59.3	20.47083614	0	0	0	NA	NA	NA	1.654176542	3.4	121	2.516	97.98541977	74	4.824	TC	1	0.4585	AA	2	0.3897	AG	1	0.2401	TT	0	0.2349	TT	2	-1.0828	CC	2	-0.5902
2	1	49	153.7	50.4	21.3	0	0	0	NA	NA	NA	1.413299764	2.7	104	2.403	104.4204664	89	3.3856	CC	0	0.4585	AG	1	0.3897	AG	1	0.2401	TT	0	0.2349	TT	2	-1.0828	TC	1	-0.5902
2	1	41	162.4	52.2	19.8	0	0	0	NA	NA	NA	0.934498451	3.7	127	2.812	105.0341361	76	4.824	TC	1	0.4585	AA	2	0.3897	AG	1	0.2401	TT	0	0.2349	TT	2	-1.0828	CC	2	-0.5902
2	1	36	157.6	53.5	21.5	0	0	0	NA	NA	NA	2.354108439	3	104	2.43	89.8809078	81	4.4343	TC	1	0.4585	AG	1	0.3897	AG	1	0.2401	TT	0	0.2349	TT	2	-1.0828	CC	2	-0.5902
2	1	40	158.4	54.5	21.7	0	0	0	NA	NA	NA	1.593286067	2.6	92	2.236	84.62189399	86	4.6056	CC	0	0.4585	AA	2	0.3897	AA	2	0.2401	TT	0	0.2349	TT	2	-1.0828	CC	2	-0.5902
2	1	36	165.7	68.9	25.1	0	0	0	NA	NA	NA	1.505149978	3.2	106	2.592	91.2793147	81	4.8188	TC	1	0.4585	AA	2	0.3897	GG	0	0.2401	CT	1	0.2349	TT	2	-1.0828	CC	2	-0.5902
2	1	38	160.3	44.2	17.2	0	0	0	NA	NA	NA	0.986771734	2.8	96	2.688	100.536193	96	3.821	CC	0	0.4585	GG	0	0.3897	AG	1	0.2401	CT	1	0.2349	TT	2	-1.0828	CC	2	-0.5902
1	1	55	168.8	67.5	23.6896633	1	600	2	NA	NA	NA	1.021189299	5	139	4.2	128.0219126	84	4.4456	CC	0	0.4585	AG	1	0.3897	AG	1	0.2401	CC	2	0.2349	TT	2	-1.0828	CC	2	-0.5902
2	1	31	154.5	44.8	18.8	0	0	0	NA	NA	NA	1.477121255	2.4	83	2.16	81.12094395	90	3.346	CC	0	0.4585	GG	0	0.3897	GG	0	0.2401	TT	0	0.2349	TT	2	-1.0828	CC	2	-0.5902
1	1	51	174.5	65.4	21.5	1	200	1	NA	NA	NA	2.495544338	4.6	120	3.588	97.93253536	78	4.3655	CC	0	0.4585	AA	2	0.3897	AG	1	0.2401	TT	0	0.2349	TT	2	-1.0828	CC	2	-0.5902
1	1	54	164.8	56.3	20.7	0	0	0	NA	NA	NA	2.431363764	3.4	95	2.89	89.42888861	85	4.4343	TC	1	0.4585	AG	1	0.3897	AG	1	0.2401	TT	0	0.2349	TT	2	-1.0828	CC	2	-0.5902
1	1	51	164.3	71.5	26.48688677	0	0	0	NA	NA	NA	1.307496038	3.3	92	2.706	81.60058027	82	4.4343	TC	1	0.4585	AG	1	0.3897	AG	1	0.2401	TT	0	0.2349	TT	2	-1.0828	CC	2	-0.5902
2	1	55	147.9	41.8	19.1	0	0	0	NA	NA	NA	1.918030337	1.9	81	1.615	83.38238179	85	4.6744	TC	1	0.4585	AG	1	0.3897	AA	2	0.2401	TT	0	0.2349	TT	2	-1.0828	CC	2	-0.5902
1	1	64	169.8	73.2	25.4	2	900	2	NA	NA	NA	1.475671188	3.3	94	2.541	79.54690085	77	4.9093	TC	1	0.4585	AG	1	0.3897	AA	2	0.2401	CT	1	0.2349	TT	2	-1.0828	CC	2	-0.5902
1	1	40	177.4	69.7	22.14754267	0	0	0	NA	NA	NA	2.6599162	3.8	93	3.116	75.82428334	82	3.6205	CC	0	0.4585	AG	1	0.3897	AG	1	0.2401	CT	1	0.2349	TT	2	-1.0828	TC	1	-0.5902
1	1	52	174.5	65.7	21.6	0	0	0	NA	NA	NA	2.008600172	4.6	121	3.45	95.94298246	75	4.1254	CC	0	0.4585	AA	2	0.3897	GG	0	0.2401	TT	0	0.2349	TT	2	-1.0828	CC	2	-0.5902
1	1	51	171.5	65.8	22.4	0	0	0	NA	NA	NA	2	4.5	120	3.69	103.6995516	82	3.4492	TC	1	0.4585	GG	0	0.3897	GG	0	0.2401	CT	1	0.2349	TT	2	-1.0828	TC	1	-0.5902
2	1	59	151.2	65.4	28.6	0	0	0	NA	NA	NA	1.889861721	2.5	105	2.125	103.7857072	85	3.9706	CC	0	0.4585	AG	1	0.3897	GG	0	0.2401	CT	1	0.2349	TT	2	-1.0828	CC	2	-0.5902
1	1	57	167.5	75	26.7	1	60	1	NA	NA	NA	1.84135947	3.4	95	2.652	79.85257985	78	4.4687	TC	1	0.4585	AA	2	0.3897	AG	1	0.2401	CT	1	0.2349	TT	2	-1.0828	TC	1	-0.5902
1	1	45	170.6	71.3	24.5	1	400	2	NA	NA	NA	1.276461804	4.3	113	3.569	97.20272168	83	4.3879	TT	2	0.4585	GG	0	0.3897	AA	2	0.2401	CT	1	0.2349	TT	2	-1.0828	TC	1	-0.5902
1	1	60	164.4	68.1	25.2	1	442	2	NA	NA	NA	1.595496222	3	88	2.4	78.42112142	80	4.2159	CC	0	0.4585	AG	1	0.3897	AA	2	0.2401	TT	0	0.2349	TT	2	-1.0828	CC	2	-0.5902
2	1	67	163	62.4	23.48601754	0	0	0	NA	NA	NA	1.890979597	2.7	109	2.268	104.4138586	84	3.821	CC	0	0.4585	GG	0	0.3897	AG	1	0.2401	CT	1	0.2349	TT	2	-1.0828	CC	2	-0.5902
1	1	52	165	71.2	26.2	2	900	2	NA	NA	NA	2.120573931	3.3	91	2.541	75.62008469	77	4.9093	TC	1	0.4585	AG	1	0.3897	AA	2	0.2401	CT	1	0.2349	TT	2	-1.0828	CC	2	-0.5902
1	1	47	172.5	75.7	25.44003361	0	0	0	NA	NA	NA	1.303196057	3.8	99	3.192	86.11410118	84	3.821	CC	0	0.4585	GG	0	0.3897	AG	1	0.2401	CT	1	0.2349	TT	2	-1.0828	CC	2	-0.5902
1	1	45	179.2	83	25.8	1	425	2	NA	NA	NA	1.763427994	4.1	102	3.608	89.70397688	88	3.9706	CC	0	0.4585	AG	1	0.3897	GG	0	0.2401	CT	1	0.2349	TT	2	-1.0828	CC	2	-0.5902
2	1	38	156.7	43.2	17.59323703	0	0	0	NA	NA	NA	1.541579244	2.1	75	1.911	72.89748312	91	2.9959	CC	0	0.4585	GG	0	0.3897	AG	1	0.2401	TT	0	0.2349	TT	2	-1.0828	TC	1	-0.5902
1	1	46	170.1	61.4	21.2	2	338	2	NA	NA	NA	2.278753601	3.4	88	2.72	73.81889764	80	2.6529	CC	0	0.4585	AG	1	0.3897	GG	0	0.2401	TT	0	0.2349	CT	1	-1.0828	CC	2	-0.5902
1	1	55	157.5	57.6	23.2	1	200	1	NA	NA	NA	1.741939078	4	119	3.12	105.0135501	78	3.7357	CC	0	0.4585	AG	1	0.3897	GG	0	0.2401	TT	0	0.2349	TT	2	-1.0828	CC	2	-0.5902
1	1	40	169.6	70.6	24.5	0	0	0	NA	NA	NA	1.62324929	5.4	136	3.942	102.4267255	73	3.9758	CC	0	0.4585	AG	1	0.3897	AG	1	0.2401	TT	0	0.2349	TT	2	-1.0828	CC	2	-0.5902
2	1	55	164	70.8	26.3	0	0	0	NA	NA	NA	1.584331224	3	111	2.52	104.4713748	84	3.5809	CC	0	0.4585	GG	0	0.3897	GG	0	0.2401	CT	1	0.2349	TT	2	-1.0828	CC	2	-0.5902
2	1	42	158.5	49.6	19.7	0	0	0	NA	NA	NA	1.579783597	2.6	93	1.846	70.36747459	71	5.299	TC	1	0.4585	AA	2	0.3897	AA	2	0.2401	CT	1	0.2349	TT	2	-1.0828	CC	2	-0.5902
2	1	45	163.6	51	19.1	0	0	0	NA	NA	NA	2.238046103	3	107	2.19	84.47891867	73	4.0559	CC	0	0.4585	GG	0	0.3897	AG	1	0.2401	CC	2	0.2349	TT	2	-1.0828	CC	2	-0.5902
1	1	56	170.8	61.1	20.9	1	240	2	NA	NA	NA	2.588831726	3.7	103	3.034	91.10144587	82	3.2143	TC	1	0.4585	GG	0	0.3897	GG	0	0.2401	TT	0	0.2349	TT	2	-1.0828	TC	1	-0.5902
1	1	44	168	61	21.6	0	0	0	NA	NA	NA	1.214843848	3.2	83	2.4	65.97031336	75	4.3603	CC	0	0.4585	AA	2	0.3897	GG	0	0.2401	CT	1	0.2349	TT	2	-1.0828	CC	2	-0.5902
1	1	57	180.8	73	22.3	2	800	2	NA	NA	NA	2.252853031	4.1	108	3.239	88.35814501	79	4.6692	TC	1	0.4585	AG	1	0.3897	AG	1	0.2401	CT	1	0.2349	TT	2	-1.0828	CC	2	-0.5902
1	1	50	166.6	69.7	25.11208565	1	1250	2	NA	NA	NA	2.643452676	3.2	88	2.656	78.95660311	83	2.7558	CC	0	0.4585	GG	0	0.3897	GG	0	0.2401	TT	0	0.2349	TT	2	-1.0828	TC	1	-0.5902
2	1	53	152.4	53	22.81949008	1	600	2	NA	NA	NA	1.477121255	2.6	102	2.08	91.66743056	80	4.4508	CC	0	0.4585	AG	1	0.3897	AA	2	0.2401	CT	1	0.2349	TT	2	-1.0828	CC	2	-0.5902
1	1	43	173.8	71	23.5	1	200	1	NA	NA	NA	2.017033339	4.7	119	3.619	95.48879942	77	5.0589	TC	1	0.4585	AA	2	0.3897	AG	1	0.2401	CT	1	0.2349	TT	2	-1.0828	CC	2	-0.5902
1	1	42	179.9	76.6	23.7	0	0	0	NA	NA	NA	2.071882007	4.7	114	3.854	94.60508442	82	4.3603	CC	0	0.4585	AA	2	0.3897	GG	0	0.2401	CT	1	0.2349	TT	2	-1.0828	CC	2	-0.5902
1	1	57	169.7	71.2	24.7	0	0	0	NA	NA	NA	2.474216264	4.5	123	3.78	110.9378748	84	3.8262	CC	0	0.4585	GG	0	0.3897	AA	2	0.2401	TT	0	0.2349	TT	2	-1.0828	CC	2	-0.5902
2	1	55	154.8	61	25.4558687	0	0	0	NA	NA	NA	1.743509765	2.4	94	2.088	95.86414681	87	3.6205	CC	0	0.4585	AG	1	0.3897	AG	1	0.2401	CT	1	0.2349	TT	2	-1.0828	TC	1	-0.5902
2	1	55	162.2	79.1	30.1	0	0	0	NA	NA	NA	2.173186268	3.4	130	2.788	118.9767995	82	3.346	CC	0	0.4585	GG	0	0.3897	GG	0	0.2401	TT	0	0.2349	TT	2	-1.0828	CC	2	-0.5902
2	1	53	157.3	45.4	18.3	0	0	0	NA	NA	NA	2.238046103	2.4	91	2.136	91.71907757	89	3.9706	CC	0	0.4585	AG	1	0.3897	GG	0	0.2401	CT	1	0.2349	TT	2	-1.0828	CC	2	-0.5902
2	1	56	151.7	60.3	26.2	2	250	2	NA	NA	NA	2.42975228	2.8	116	2.38	114.2639497	85	4.2107	CC	0	0.4585	AG	1	0.3897	AG	1	0.2401	CT	1	0.2349	TT	2	-1.0828	CC	2	-0.5902
2	1	37	159.8	46.7	18.3	0	0	0	NA	NA	NA	1.139879086	2.6	88	2.47	89.00096418	95	3.0303	CC	0	0.4585	AG	1	0.3897	AG	1	0.2401	CT	1	0.2349	TT	2	-1.0828	TT	0	-0.5902
2	1	56	145.4	62.4	29.5	0	0	0	NA	NA	NA	1.915927212	2	85	1.64	81.55775308	82	4.6692	TC	1	0.4585	AG	1	0.3897	AG	1	0.2401	CT	1	0.2349	TT	2	-1.0828	CC	2	-0.5902
2	1	59	151.1	65.4	28.64499954	0	0	0	NA	NA	NA	2.056904851	2.4	99	1.896	94.00356224	79	5.299	TC	1	0.4585	AA	2	0.3897	AA	2	0.2401	CT	1	0.2349	TT	2	-1.0828	CC	2	-0.5902
1	1	45	179.4	62.1	19.29508618	2	540	2	NA	NA	NA	1.390935107	4.7	116	3.384	84.56869963	72	4.2159	CC	0	0.4585	AG	1	0.3897	AA	2	0.2401	TT	0	0.2349	TT	2	-1.0828	CC	2	-0.5902
1	1	52	173.9	68.8	22.8	0	0	0	NA	NA	NA	2.352182518	3.3	88	2.838	79.96911538	86	3.5861	CC	0	0.4585	GG	0	0.3897	AG	1	0.2401	TT	0	0.2349	TT	2	-1.0828	CC	2	-0.5902
2	1	58	158.4	63.9	25.5	0	0	0	NA	NA	NA	1.923244019	2.5	99	2.175	99.82757056	87	4.4291	TC	1	0.4585	AG	1	0.3897	GG	0	0.2401	CT	1	0.2349	TT	2	-1.0828	CC	2	-0.5902
2	1	51	157.6	56	22.54631658	0	0	0	NA	NA	NA	2.178976947	3.2	121	2.688	115.3747543	84	4.2107	CC	0	0.4585	AG	1	0.3897	AG	1	0.2401	CT	1	0.2349	TT	2	-1.0828	CC	2	-0.5902
2	1	68	152.1	48.5	21	0	0	0	NA	NA	NA	0.698970004	2.3	102	1.771	97.55040104	77	4.2743	TC	1	0.4585	GG	0	0.3897	GG	0	0.2401	CC	2	0.2349	TT	2	-1.0828	CC	2	-0.5902
2	1	62	159.1	58.2	23	0	0	0	NA	NA	NA	1.496929648	2.4	99	1.992	93.84384384	83	3.3856	CC	0	0.4585	AG	1	0.3897	AG	1	0.2401	TT	0	0.2349	TT	2	-1.0828	TC	1	-0.5902
2	1	42	162.1	68	25.9	0	0	0	NA	NA	NA	1.88592634	3.5	123	2.835	106.173214	81	4.2107	CC	0	0.4585	AG	1	0.3897	AG	1	0.2401	CT	1	0.2349	TT	2	-1.0828	CC	2	-0.5902
2	1	57	153.7	54.2	22.94307113	2	130	1	NA	NA	NA	1.968949681	1.6	65	1.216	56.5397663	76	4.1254	CC	0	0.4585	AA	2	0.3897	GG	0	0.2401	TT	0	0.2349	TT	2	-1.0828	CC	2	-0.5902
2	1	45	167	53.2	19.07562121	0	0	0	NA	NA	NA	0.954242509	2.7	92	2.43	89.58566629	90	3.5861	CC	0	0.4585	GG	0	0.3897	AG	1	0.2401	TT	0	0.2349	TT	2	-1.0828	CC	2	-0.5902
1	1	57	166.8	70.5	25.33944068	0	0	0	NA	NA	NA	1.117271296	3.6	102	3.096	95.95146713	86	4.2795	TC	1	0.4585	GG	0	0.3897	AG	1	0.2401	CT	1	0.2349	TT	2	-1.0828	CC	2	-0.5902
[truncated: 268 more rows]
